# Supplementary material for: 2-(3-Chloro­phen­yl)-4,5-dihydro-1H-imidazole
Source: Acta Crystallogr Sect E Struct Rep Online. 2009 Jan 17;65(Pt 2):o338–9. doi: 10.1107/S1600536809001214 (PMC2968295; doi:10.1107/S1600536809001214)
Supplement: Supplementary file 1 [file e-65-0o338-sup1.cif]

##############################################################################
###                                                                        ###
###        Electronic paper (Acta Crystallographica Section E)             ###
###                                                                        ###
##############################################################################
#                                                                            #
# This CIF contains the data in a paper accepted for publication in Acta     #
# Crystallographica Section E. It conforms to the requirements of Notes      #
# for Authors for Section E, and has been peer reviewed under the auspices   #
# of the IUCr Commission on Journals.                                        #
#                                                                            #
# Full details of the Crystallographic Information File format               #
# are given in the paper "The Crystallographic Information File (CIF):       #
# a New Standard Archive File for Crystallography" by S. R. Hall, F. H.      #
# Allen and I. D. Brown [Acta Cryst. (1991), A47, 655-685].                  #
#                                                                            #
# The current version of the core CIF dictionary is obtainable from          #
# ftp://ftp.iucr.org/pub/cif_core.dic. The current version number is 2.4.    #
#                                                                            #
# Software is freely available for graphical display of the structure(s) in  #
# this CIF.  For information consult the CIF home page http://www.iucr.org/  #
# cif/home.html                                                              #
#                                                                            #
# This file may be used for bona fide research purposes within the           #
# scientific community so long as proper attribution is given to the journal # 
# article from which it was obtained.                                        #
#                                                                            #
##############################################################################
                                             
data_global
_audit_creation_method     'form.cif (version 2.0)'
_journal_data_validation_number     ?
_journal_date_recd_electronic     2009-01-06
_journal_date_accepted     2009-01-10
_journal_name_full     'Acta Crystallographica, Section E'
_journal_year     2009
_journal_volume     65
_journal_issue      2
_journal_page_first     o338
_journal_page_last     o339
_journal_paper_category     QO
_journal_coeditor_code     IS2379
_publ_contact_author_name     'Prof. Fun Hoong Kun'
_publ_contact_author_address
;
      X-ray Crystallography Unit
      School of Physics
      Universiti Sains Malaysia
      11800 USM, Penang
      MALAYSIA
;
_publ_contact_author_email     'hkfun@usm.my'
_publ_contact_author_fax     '6 04 6579150'
_publ_contact_author_phone     '6 04 6533652'
_publ_section_title
;
2-(3-Chlorophenyl)-4,5-dihydro-1<i>H</i>-imidazole
;
loop_
    _publ_author_name
    _publ_author_footnote
    _publ_author_address
    'Kia, Reza' ?
;
      X-ray Crystallography Unit
      School of Physics
      Universiti Sains Malaysia
      11800 USM, Penang
      Malaysia
;
    'Fun, Hoong-Kun' ?
;
      X-ray Crystallography Unit
      School of Physics
      Universiti Sains Malaysia
      11800 USM, Penang
      Malaysia
;
    'Kargar, Hadi' ?
;     Department of Chemistry,
      School of Science,
      Payame Noor University (PNU),
      Ardakan, Yazd,
      Iran
;
data_I
_audit_creation_method     SHELXL-97
_chemical_name_systematic
;
2-(3-Chlorophenyl)-4,5-dihydro-1<i>H</i>-imidazole
;
_chemical_name_common
;
;
_chemical_formula_moiety     'C9 H9 Cl N2'
_chemical_formula_sum     'C9 H9 Cl N2'
_chemical_formula_iupac     'C9 H9 Cl N2'
_chemical_formula_weight     180.63
_chemical_melting_point     ?
_symmetry_cell_setting     'Orthorhombic'
_symmetry_space_group_name_H-M     'F d d 2'
_symmetry_space_group_name_Hall     'F 2 -2d'
loop_
    _symmetry_equiv_pos_as_xyz
    'x, y, z'
    '-x, -y, z'
    'x+1/4, -y+1/4, z+1/4'
    '-x+1/4, y+1/4, z+1/4'
    'x, y+1/2, z+1/2'
    '-x, -y+1/2, z+1/2'
    'x+1/4, -y+3/4, z+3/4'
    '-x+1/4, y+3/4, z+3/4'
    'x+1/2, y, z+1/2'
    '-x+1/2, -y, z+1/2'
    'x+3/4, -y+1/4, z+3/4'
    '-x+3/4, y+1/4, z+3/4'
    'x+1/2, y+1/2, z'
    '-x+1/2, -y+1/2, z'
    'x+3/4, -y+3/4, z+1/4'
    '-x+3/4, y+3/4, z+1/4'
_cell_length_a     19.7329(8)
_cell_length_b     39.1479(18)
_cell_length_c     4.3493(2)
_cell_angle_alpha     90.00
_cell_angle_beta     90.00
_cell_angle_gamma     90.00
_cell_volume     3359.8(3)
_cell_formula_units_Z     16
_cell_measurement_reflns_used     8962
_cell_measurement_theta_min     2.93
_cell_measurement_theta_max     36.70
_cell_measurement_temperature     100.00(10)
_exptl_crystal_description     'block'
_exptl_crystal_colour     'colourless'
_exptl_crystal_size_max     0.51
_exptl_crystal_size_mid     0.50
_exptl_crystal_size_min     0.09
_exptl_crystal_density_diffrn     1.428
_exptl_crystal_density_meas     ?
_exptl_crystal_density_method     'not measured'
_exptl_crystal_F_000     1504
_exptl_absorpt_coefficient_mu     0.394
_exptl_absorpt_correction_type     'multi-scan'
_exptl_absorpt_process_details     '(<i>SADABS</i>; Bruker, 2005)'
_exptl_absorpt_correction_T_min     0.8245
_exptl_absorpt_correction_T_max     0.9643
_exptl_special_details
;
The low-temperature data was collected with the Oxford Cyrosystem Cobra
low-temperature attachment.
;
_diffrn_ambient_temperature     100.00(10)
_diffrn_radiation_type     MoK\a
_diffrn_radiation_wavelength     0.71073
_diffrn_radiation_source     'fine-focus sealed tube'
_diffrn_radiation_monochromator     graphite
_diffrn_measurement_device_type
;
Bruker APEXII CCD area-detector
;
_diffrn_measurement_method     '\f and \w'
_diffrn_detector_area_resol_mean     ?
_diffrn_reflns_number     14166
_diffrn_reflns_av_R_equivalents     0.0245
_diffrn_reflns_av_sigmaI/netI     0.0259
_diffrn_reflns_theta_min     2.08
_diffrn_reflns_theta_max     35.00
_diffrn_reflns_theta_full     35.00
_diffrn_measured_fraction_theta_max     0.989
_diffrn_measured_fraction_theta_full     0.989
_diffrn_reflns_limit_h_min     -31
_diffrn_reflns_limit_h_max     25
_diffrn_reflns_limit_k_min     -60
_diffrn_reflns_limit_k_max     60
_diffrn_reflns_limit_l_min     -6
_diffrn_reflns_limit_l_max     6
_diffrn_standards_number     0
_diffrn_standards_interval_count     ?
_diffrn_standards_interval_time     ?
_diffrn_standards_decay_%     ?
_refine_special_details
;
Refinement of <i>F</i>^2^ against ALL reflections. The weighted <i>R</i>-factor
<i>wR</i> and goodness of fit <i>S</i> are based on <i>F</i>^2^, conventional
<i>R</i>-factors <i>R</i> are based on <i>F</i>, with <i>F</i> set to zero for
negative <i>F</i>^2^. The threshold expression of <i>F</i>^2^ >
\s(<i>F</i>^2^) is used only for calculating <i>R</i>-factors(gt) <i>etc</i>.
and is not relevant to the choice of reflections for refinement.
<i>R</i>-factors based on <i>F</i>^2^ are statistically about twice as large
as those based on <i>F</i>, and <i>R</i>- factors based on ALL data will be
even larger.
;
_reflns_number_total     3438
_reflns_number_gt     3224
_reflns_threshold_expression     I>2\s(I)
_refine_ls_structure_factor_coef     Fsqd
_refine_ls_matrix_type     full
_refine_ls_R_factor_all     0.0302
_refine_ls_R_factor_gt     0.0272
_refine_ls_wR_factor_gt     0.0707
_refine_ls_wR_factor_ref     0.0723
_refine_ls_goodness_of_fit_ref     1.098
_refine_ls_restrained_S_all     1.098
_refine_ls_number_reflns     3438
_refine_ls_number_parameters     113
_refine_ls_number_restraints     1
_refine_ls_hydrogen_treatment     mixed
_refine_ls_weighting_scheme     calc
_refine_ls_weighting_details
          'calc w=1/[\s^2^(Fo^2^)+(0.037P)^2^+1.1492P] where P=(Fo^2^+2Fc^2^)/3'
_atom_sites_solution_hydrogens     geom
_atom_sites_solution_primary     direct
_atom_sites_solution_secondary     difmap
_refine_ls_shift/su_max     0.001
_refine_ls_shift/su_mean     0.000
_refine_diff_density_max     0.329
_refine_diff_density_min     -0.154
_refine_ls_extinction_method     none
_refine_ls_extinction_coef     ?
_refine_ls_abs_structure_details     'Flack (1983), 1429 Friedel pairs'
_refine_ls_abs_structure_Flack     -0.05(4)
loop_
    _atom_type_symbol
    _atom_type_description
    _atom_type_scat_dispersion_real
    _atom_type_scat_dispersion_imag
    _atom_type_scat_source
    'C' 'C' 0.0033 0.0016
                         'International Tables Vol C Tables 4.2.6.8 and 6.1.1.4'
    'H' 'H' 0.0000 0.0000
                         'International Tables Vol C Tables 4.2.6.8 and 6.1.1.4'
    'N' 'N' 0.0061 0.0033
                         'International Tables Vol C Tables 4.2.6.8 and 6.1.1.4'
    'Cl' 'Cl' 0.1484 0.1585
                         'International Tables Vol C Tables 4.2.6.8 and 6.1.1.4'
_computing_data_collection     'APEX2 (Bruker, 2005)'
_computing_cell_refinement     'SAINT (Bruker, 2005)'
_computing_data_reduction     'SAINT (Bruker, 2005)'
_computing_structure_solution     'SHELXTL (Sheldrick, 2008)'
_computing_structure_refinement     'SHELXTL (Sheldrick, 2008)'
_computing_molecular_graphics     'SHELXTL (Sheldrick, 2008)'
_computing_publication_material
;
SHELXTL (Sheldrick, 2008) and PLATON (Spek, 2003)
;
loop_
    _atom_site_type_symbol
    _atom_site_label
    _atom_site_fract_x
    _atom_site_fract_y
    _atom_site_fract_z
    _atom_site_U_iso_or_equiv
    _atom_site_adp_type
    _atom_site_calc_flag
    _atom_site_refinement_flags
    _atom_site_occupancy
    _atom_site_disorder_assembly
    _atom_site_disorder_group
    Cl Cl1 0.165233(12) 0.246951(6) 0.02330(7) 0.02846(7) Uani d . 1 . .
    N N1 0.00209(4) 0.10678(2) 0.1715(2) 0.01782(15) Uani d . 1 . .
    N N2 0.11053(4) 0.11676(2) 0.3205(2) 0.01792(15) Uani d . 1 . .
    C C1 0.10570(4) 0.18532(2) 0.0803(2) 0.01732(16) Uani d . 1 . .
    H H1A 0.1405 0.1803 0.2172 0.021 Uiso calc R 1 . .
    C C2 0.10314(4) 0.21685(2) -0.0634(2) 0.01837(17) Uani d . 1 . .
    C C3 0.05234(5) 0.22529(2) -0.2708(2) 0.01901(17) Uani d . 1 . .
    H H3A 0.0517 0.2465 -0.3667 0.023 Uiso calc R 1 . .
    C C4 0.00232(5) 0.20104(3) -0.3313(3) 0.01959(17) Uani d . 1 . .
    H H4A -0.0323 0.2062 -0.4686 0.024 Uiso calc R 1 . .
    C C5 0.00358(5) 0.16926(2) -0.1890(2) 0.01739(16) Uani d . 1 . .
    H H5A -0.0301 0.1533 -0.2313 0.021 Uiso calc R 1 . .
    C C6 0.05544(4) 0.16118(2) 0.0174(2) 0.01498(14) Uani d . 1 . .
    C C7 0.05755(4) 0.12791(2) 0.1766(2) 0.01505(15) Uani d . 1 . .
    C C8 0.01553(5) 0.07848(3) 0.3841(3) 0.02052(18) Uani d . 1 . .
    H H8A 0.0053 0.0566 0.2907 0.025 Uiso calc R 1 . .
    H H8B -0.0102 0.0809 0.5728 0.025 Uiso calc R 1 . .
    C C9 0.09225(5) 0.08268(3) 0.4421(3) 0.02013(18) Uani d . 1 . .
    H H9A 0.1021 0.0813 0.6602 0.024 Uiso calc R 1 . .
    H H9B 0.1175 0.0650 0.3364 0.024 Uiso calc R 1 . .
    H H1N1 -0.0392(8) 0.1159(4) 0.148(4) 0.036(4) Uiso d . 1 . .
loop_
    _atom_site_aniso_label
    _atom_site_aniso_U_11
    _atom_site_aniso_U_22
    _atom_site_aniso_U_33
    _atom_site_aniso_U_12
    _atom_site_aniso_U_13
    _atom_site_aniso_U_23
    Cl1 0.01974(10) 0.01899(11) 0.04665(16) -0.00554(8) -0.00483(11) 0.00392(11)
    N1 0.0124(3) 0.0167(4) 0.0244(4) -0.0016(3) -0.0022(3) 0.0014(3)
    N2 0.0132(3) 0.0161(3) 0.0245(4) 0.0007(3) -0.0013(3) 0.0019(3)
    C1 0.0122(3) 0.0165(4) 0.0232(4) 0.0008(3) -0.0002(3) -0.0003(3)
    C2 0.0139(3) 0.0166(4) 0.0246(4) -0.0010(3) 0.0019(3) -0.0004(3)
    C3 0.0189(4) 0.0171(4) 0.0210(4) 0.0013(3) 0.0025(3) 0.0013(3)
    C4 0.0180(4) 0.0211(4) 0.0196(4) 0.0016(3) -0.0018(3) 0.0000(3)
    C5 0.0148(3) 0.0192(4) 0.0181(4) 0.0000(3) -0.0006(3) -0.0007(3)
    C6 0.0120(3) 0.0149(4) 0.0180(4) 0.0012(3) 0.0018(3) -0.0014(3)
    C7 0.0117(3) 0.0158(4) 0.0177(4) -0.0003(3) 0.0011(3) -0.0016(3)
    C8 0.0164(4) 0.0188(4) 0.0264(4) -0.0021(3) -0.0011(3) 0.0042(3)
    C9 0.0159(4) 0.0184(4) 0.0260(5) 0.0002(3) -0.0008(3) 0.0039(3)
_geom_special_details
;
All e.s.d.'s (except the e.s.d. in the dihedral angle between two l.s. planes)
are estimated using the full covariance matrix. The cell e.s.d.'s are taken
into account individually in the estimation of e.s.d.'s in distances, angles
and torsion angles; correlations between e.s.d.'s in cell parameters are only
used when they are defined by crystal symmetry. An approximate (isotropic)
treatment of cell e.s.d.'s is used for estimating e.s.d.'s involving l.s.
planes.
;
loop_
    _geom_bond_atom_site_label_1
    _geom_bond_atom_site_label_2
    _geom_bond_site_symmetry_2
    _geom_bond_distance
    _geom_bond_publ_flag
    Cl1 C2 . 1.7413(10) ?
    N1 C7 . 1.3719(12) ?
    N1 C8 . 1.4675(13) ?
    N1 H1N1 . 0.896(16) ?
    N2 C7 . 1.2942(12) ?
    N2 C9 . 1.4799(13) ?
    C1 C2 . 1.3844(14) ?
    C1 C6 . 1.3969(12) ?
    C1 H1A . 0.9300 ?
    C2 C3 . 1.3884(14) ?
    C3 C4 . 1.3944(14) ?
    C3 H3A . 0.9300 ?
    C4 C5 . 1.3897(14) ?
    C4 H4A . 0.9300 ?
    C5 C6 . 1.3976(13) ?
    C5 H5A . 0.9300 ?
    C6 C7 . 1.4759(13) ?
    C8 C9 . 1.5436(13) ?
    C8 H8A . 0.9700 ?
    C8 H8B . 0.9700 ?
    C9 H9A . 0.9700 ?
    C9 H9B . 0.9700 ?
loop_
    _geom_contact_atom_site_label_1
    _geom_contact_atom_site_label_2
    _geom_contact_distance
    _geom_contact_site_symmetry_1
    _geom_contact_site_symmetry_2
    _geom_contact_publ_flag
    Cl1 Cl1 3.3540(3) . 14_555 y
    C1 C3 3.3945(12) . 1_556 y
    C1 C4 3.3301(15) . 1_556 y
    C4 C6 3.3997(15) . 1_554 y
    C5 C7 3.3716(12) . 1_554 y
loop_
    _geom_angle_atom_site_label_1
    _geom_angle_atom_site_label_2
    _geom_angle_atom_site_label_3
    _geom_angle_site_symmetry_1
    _geom_angle_site_symmetry_3
    _geom_angle
    _geom_angle_publ_flag
    C7 N1 C8 . . 107.50(7) ?
    C7 N1 H1N1 . . 119.1(10) ?
    C8 N1 H1N1 . . 122.5(11) ?
    C7 N2 C9 . . 106.25(7) ?
    C2 C1 C6 . . 119.26(9) ?
    C2 C1 H1A . . 120.4 ?
    C6 C1 H1A . . 120.4 ?
    C1 C2 C3 . . 122.13(9) ?
    C1 C2 Cl1 . . 118.68(7) ?
    C3 C2 Cl1 . . 119.19(8) ?
    C2 C3 C4 . . 118.15(9) ?
    C2 C3 H3A . . 120.9 ?
    C4 C3 H3A . . 120.9 ?
    C5 C4 C3 . . 120.84(9) ?
    C5 C4 H4A . . 119.6 ?
    C3 C4 H4A . . 119.6 ?
    C4 C5 C6 . . 120.12(8) ?
    C4 C5 H5A . . 119.9 ?
    C6 C5 H5A . . 119.9 ?
    C1 C6 C5 . . 119.51(8) ?
    C1 C6 C7 . . 119.03(8) ?
    C5 C6 C7 . . 121.45(8) ?
    N2 C7 N1 . . 116.68(8) ?
    N2 C7 C6 . . 123.17(8) ?
    N1 C7 C6 . . 120.13(8) ?
    N1 C8 C9 . . 101.53(7) ?
    N1 C8 H8A . . 111.5 ?
    C9 C8 H8A . . 111.5 ?
    N1 C8 H8B . . 111.5 ?
    C9 C8 H8B . . 111.5 ?
    H8A C8 H8B . . 109.3 ?
    N2 C9 C8 . . 106.06(8) ?
    N2 C9 H9A . . 110.5 ?
    C8 C9 H9A . . 110.5 ?
    N2 C9 H9B . . 110.5 ?
    C8 C9 H9B . . 110.5 ?
    H9A C9 H9B . . 108.7 ?
loop_
    _geom_torsion_atom_site_label_1
    _geom_torsion_atom_site_label_2
    _geom_torsion_atom_site_label_3
    _geom_torsion_atom_site_label_4
    _geom_torsion_site_symmetry_1
    _geom_torsion_site_symmetry_2
    _geom_torsion_site_symmetry_3
    _geom_torsion_site_symmetry_4
    _geom_torsion
    _geom_torsion_publ_flag
    C6 C1 C2 C3 . . . . -0.48(14) ?
    C6 C1 C2 Cl1 . . . . 178.76(7) ?
    C1 C2 C3 C4 . . . . 0.66(14) ?
    Cl1 C2 C3 C4 . . . . -178.58(8) ?
    C2 C3 C4 C5 . . . . -0.37(15) ?
    C3 C4 C5 C6 . . . . -0.09(15) ?
    C2 C1 C6 C5 . . . . 0.00(13) ?
    C2 C1 C6 C7 . . . . -178.62(8) ?
    C4 C5 C6 C1 . . . . 0.28(14) ?
    C4 C5 C6 C7 . . . . 178.87(9) ?
    C9 N2 C7 N1 . . . . -0.43(11) ?
    C9 N2 C7 C6 . . . . -179.11(8) ?
    C8 N1 C7 N2 . . . . 9.55(12) ?
    C8 N1 C7 C6 . . . . -171.73(8) ?
    C1 C6 C7 N2 . . . . -15.38(13) ?
    C5 C6 C7 N2 . . . . 166.02(9) ?
    C1 C6 C7 N1 . . . . 165.98(9) ?
    C5 C6 C7 N1 . . . . -12.62(13) ?
    C7 N1 C8 C9 . . . . -13.33(10) ?
    C7 N2 C9 C8 . . . . -8.35(11) ?
    N1 C8 C9 N2 . . . . 13.08(10) ?
loop_
    _geom_hbond_atom_site_label_D
    _geom_hbond_atom_site_label_H
    _geom_hbond_atom_site_label_A
    _geom_hbond_site_symmetry_A
    _geom_hbond_distance_DH
    _geom_hbond_distance_HA
    _geom_hbond_distance_DA
    _geom_hbond_angle_DHA
    N1 H1N1 N2 11_454 0.896(16) 2.118(16) 3.0113(11) 174.5(15)
