# Supplementary material for: 2-(3-Chloro­phen­yl)-4,5-dihydro-1H-imidazole
Source: Acta Crystallogr Sect E Struct Rep Online. 2009 Jan 17;65(Pt 2):o338–9. doi: 10.1107/S1600536809001214 (PMC2968295; doi:10.1107/S1600536809001214)
Supplement: Supplementary file 2 [file e-65-0o338-Isup2.hkl]

# 
# h,k,l, Fc-squared, Fo-squared, sigma(Fo-squared) and status flag 
# 
data_I
_shelx_title ' h23m in Fdd2      (100K)' 
_shelx_refln_list_code          4 
_shelx_F_calc_maximum      357.02 
_exptl_crystal_F_000      1504.00 
_reflns_d_resolution_high  0.6196 
 
loop_ 
 _symmetry_equiv_pos_as_xyz 
 'x, y, z' 
 '-x, -y, z' 
 'x+1/4, -y+1/4, z+1/4' 
 '-x+1/4, y+1/4, z+1/4' 
 'x, y+1/2, z+1/2' 
 '-x, -y+1/2, z+1/2' 
 'x+1/4, -y+3/4, z+3/4' 
 '-x+1/4, y+3/4, z+3/4' 
 'x+1/2, y, z+1/2' 
 '-x+1/2, -y, z+1/2' 
 'x+3/4, -y+1/4, z+3/4' 
 '-x+3/4, y+1/4, z+3/4' 
 'x+1/2, y+1/2, z' 
 '-x+1/2, -y+1/2, z' 
 'x+3/4, -y+3/4, z+1/4' 
 '-x+3/4, y+3/4, z+1/4' 
 
_cell_length_a    19.7329 
_cell_length_b    39.1479 
_cell_length_c     4.3493 
_cell_angle_alpha  90.000 
_cell_angle_beta   90.000 
_cell_angle_gamma  90.000 
 
_shelx_F_squared_multiplier     1.000 
 
loop_ 
 _refln_index_h 
 _refln_index_k 
 _refln_index_l 
 _refln_F_squared_calc 
 _refln_F_squared_meas 
 _refln_F_squared_sigma 
 _refln_observed_status 
   6   0  -6     1787.01     1706.38    102.41 o 
  10   0  -6     1436.89     1418.95     98.98 o 
   4   2  -6      397.94      289.94     50.28 o 
   6   2  -6      634.47      587.58     44.28 o 
   8   2  -6      443.63      419.13     83.54 o 
  10   2  -6        6.46       31.50     26.69 o 
  12   2  -6      503.79      527.65     50.94 o 
   4   4  -6       69.25       44.92     22.58 o 
   6   4  -6      538.78      530.41     45.72 o 
   8   4  -6      220.94      171.28     32.94 o 
  10   4  -6        8.32        7.19     24.92 o 
  12   4  -6      310.86      364.11     62.69 o 
   2   6  -6      938.49      902.42     60.31 o 
   4   6  -6      678.61      674.01     41.34 o 
   6   6  -6        0.38       -2.52     21.97 o 
   8   6  -6      160.75      138.83     44.21 o 
  10   6  -6       17.75       51.20     38.27 o 
  12   6  -6      308.66      333.49     61.63 o 
   2   8  -6        3.42        1.22     19.18 o 
   4   8  -6      615.95      585.42     60.57 o 
   6   8  -6      221.10      149.66     45.00 o 
   8   8  -6      345.04      367.14     59.39 o 
  10   8  -6       82.43       11.09     35.24 o 
   0  10  -6      450.59      500.57     48.57 o 
   2  10  -6      200.37      171.42     31.28 o 
   4  10  -6      951.75      978.34     49.41 o 
   6  10  -6      198.53      146.24     35.96 o 
   8  10  -6      838.38      840.39     74.83 o 
  10  10  -6      164.75      184.63     50.54 o 
   2  12  -6      267.65      253.60     24.97 o 
   4  12  -6       90.81       99.36     26.12 o 
   6  12  -6      183.88      118.42     26.88 o 
   8  12  -6      113.98      131.57     43.55 o 
  10  12  -6      314.92      338.51     60.44 o 
   0  14  -6      933.69      902.02     61.63 o 
   2  14  -6       75.57       35.47     18.73 o 
   4  14  -6      527.29      514.13     40.40 o 
   6  14  -6       98.02       49.59     24.36 o 
   8  14  -6       94.65      102.72     28.56 o 
  10  14  -6       16.33       24.81     33.65 o 
   2  16  -6       50.95       54.59     19.12 o 
   4  16  -6       14.54        2.61     17.04 o 
   6  16  -6       80.58       58.62     24.80 o 
   8  16  -6       37.94       34.21     24.22 o 
   0  18  -6      314.77      257.27     32.77 o 
   2  18  -6       68.82       49.10     18.77 o 
   4  18  -6       25.69       21.32     18.23 o 
   6  18  -6        5.58       24.15     23.02 o 
   8  18  -6      845.01      800.90     63.48 o 
  10  18  -6       37.16        1.19     32.73 o 
   2  20  -6      158.21      126.30     22.46 o 
   4  20  -6      296.54      335.07     29.50 o 
   6  20  -6      391.87      454.97     32.60 o 
   8  20  -6       69.26       19.14     34.58 o 
  10  20  -6      249.99      190.30     44.87 o 
  12  20  -6      240.43      113.23     46.59 o 
   0  22  -6     2542.59     2739.58    132.63 o 
   2  22  -6       82.54       85.28     21.39 o 
   4  22  -6        8.96       -0.17     18.09 o 
   6  22  -6      272.73      228.30     37.73 o 
   8  22  -6      129.87       71.53     38.27 o 
  10  22  -6       18.33       49.89     39.20 o 
  12  22  -6      340.12      330.85     56.35 o 
   2  24  -6      199.80      202.85     26.40 o 
   4  24  -6       33.75        1.45     19.19 o 
   6  24  -6      137.99       93.59     36.95 o 
   8  24  -6       29.34        7.76     22.78 o 
  10  24  -6      582.57      550.58     67.44 o 
   0  26  -6      203.42      199.54     33.00 o 
   2  26  -6      767.01      794.88     38.48 o 
   4  26  -6      486.14      379.90     47.64 o 
   6  26  -6       73.07       49.48     25.25 o 
   8  26  -6      161.70       97.54     28.00 o 
  10  26  -6       48.03       51.73     41.57 o 
   2  28  -6      241.28      203.70     31.95 o 
   4  28  -6      169.80      139.14     58.93 o 
   6  28  -6      702.08      615.17     41.81 o 
   8  28  -6      183.23      138.43     30.62 o 
   0  30  -6      801.94      798.29     66.91 o 
   2  30  -6       30.33       28.13     25.00 o 
   4  30  -6      390.27      384.75     57.67 o 
   6  30  -6      128.80       71.03     28.76 o 
   2  32  -6      181.83      153.57     69.35 o 
   1   1  -5      940.96      907.45     29.49 o 
   3   1  -5     1112.27     1125.32     50.79 o 
   5   1  -5       45.89       56.78     24.61 o 
   7   1  -5      890.29      854.78     68.76 o 
   1   3  -5      139.37      129.39     13.83 o 
   3   3  -5      490.30      441.33     35.48 o 
   5   3  -5     1700.88     1503.94     90.27 o 
   7   3  -5      372.00      378.76     52.79 o 
   9   3  -5     1126.68     1135.21     81.43 o 
   1   5  -5      156.91      151.78     14.19 o 
   3   5  -5      289.29      327.72     40.45 o 
   5   5  -5     3909.97     3813.43    157.84 o 
   7   5  -5      550.80      480.77     57.67 o 
   9   5  -5      387.67      382.06     55.69 o 
  11   5  -5      251.05      231.87     50.15 o 
  13   5  -5      402.80      423.49     62.82 o 
   1   7  -5      653.47      639.11     25.10 o 
   3   7  -5      940.49      972.86     46.19 o 
   5   7  -5      916.15      979.44     43.17 o 
   7   7  -5      468.54      468.36     57.94 o 
   9   7  -5      122.98      116.66     38.14 o 
  11   7  -5      587.02      683.35     65.72 o 
  13   7  -5      881.83      904.92     77.86 o 
  15   7  -5       29.45       -6.47     32.73 o 
  17   7  -5      241.56      307.62     58.86 o 
   1   9  -5     3236.85     3309.79     61.41 o 
   3   9  -5       10.87       -2.45     12.52 o 
   5   9  -5      726.22      726.47     38.07 o 
   7   9  -5      685.43      667.24     61.76 o 
   9   9  -5       28.76       24.81     30.22 o 
  11   9  -5      630.09      638.61     63.35 o 
  13   9  -5      158.00      125.24     43.02 o 
  15   9  -5      388.21      414.12     63.61 o 
  17   9  -5      139.55      143.98     47.25 o 
   1  11  -5     1235.26     1255.68     36.85 o 
   3  11  -5      393.23      438.21     23.65 o 
   5  11  -5      326.57      296.06     29.07 o 
   7  11  -5      135.00      101.36     21.61 o 
   9  11  -5       32.78       29.69     34.05 o 
  11  11  -5      311.24      266.19     51.73 o 
  13  11  -5      935.37      885.00     76.94 o 
  15  11  -5      363.11      385.36     61.76 o 
  17  11  -5      833.76      893.31     78.79 o 
   1  13  -5     2350.98     2348.23     50.64 o 
   3  13  -5      782.86      819.98     29.00 o 
   5  13  -5       20.85       17.75     18.19 o 
   7  13  -5      177.88      161.33     24.48 o 
   9  13  -5      171.67      149.15     25.03 o 
  11  13  -5      664.70      683.61     67.04 o 
  13  13  -5      109.04      143.06     46.06 o 
  15  13  -5        9.90       39.46     37.35 o 
  17  13  -5      311.64      317.39     58.86 o 
   1  15  -5       44.47       37.14     13.26 o 
   3  15  -5       79.33       61.88     15.06 o 
   5  15  -5     1368.99     1316.01     43.06 o 
   7  15  -5     2240.69     2295.89     71.09 o 
   9  15  -5      371.22      387.71     41.83 o 
  11  15  -5      493.16      544.64     60.57 o 
  13  15  -5       97.26      105.18     41.31 o 
  15  15  -5      121.54       74.56     39.20 o 
  17  15  -5      851.27      950.45     84.99 o 
   1  17  -5     1414.06     1462.25     39.28 o 
   3  17  -5       48.29       47.89     14.76 o 
   5  17  -5      119.52       93.38     19.08 o 
   7  17  -5      771.72      770.95     41.18 o 
   9  17  -5      180.23      198.97     27.36 o 
  11  17  -5      300.94      256.89     35.50 o 
  13  17  -5     1990.81     2057.69    118.51 o 
  15  17  -5      120.87       98.05     42.10 o 
   1  19  -5      854.24      832.53     30.66 o 
   3  19  -5      733.85      711.53     28.72 o 
   5  19  -5      991.93     1017.09     38.15 o 
   7  19  -5       54.11       41.54     17.47 o 
   9  19  -5      439.90      466.91     35.84 o 
  11  19  -5      631.48      643.98     39.79 o 
  13  19  -5      200.30      268.82     54.37 o 
  15  19  -5      246.22      331.51     57.41 o 
   1  21  -5       16.90       11.00     13.93 o 
   3  21  -5     1125.02     1118.26     35.47 o 
   5  21  -5       26.68       25.74     14.24 o 
   7  21  -5     1019.53     1005.94     39.37 o 
   9  21  -5      201.55      225.08     52.66 o 
  11  21  -5      400.31      394.44     35.85 o 
  13  21  -5      568.28      551.38     40.45 o 
  15  21  -5      695.21      589.12     66.91 o 
   1  23  -5      888.04      864.50     31.89 o 
   3  23  -5      514.64      558.60     27.36 o 
   5  23  -5       41.50       19.43     14.22 o 
   7  23  -5     1185.40     1189.03     42.68 o 
   9  23  -5      277.88      281.28     26.51 o 
  11  23  -5      567.44      629.91     40.64 o 
  13  23  -5        1.36       21.25     21.98 o 
  15  23  -5       81.98       78.26     41.97 o 
   1  25  -5      844.33      912.82     33.32 o 
   3  25  -5      559.38      538.87     28.10 o 
   5  25  -5       95.60       85.62     18.42 o 
   7  25  -5      627.05      661.37     33.58 o 
   9  25  -5      199.40      206.06     25.33 o 
  11  25  -5       21.64        8.76     18.58 o 
  13  25  -5      149.52      153.04     28.79 o 
  15  25  -5      373.37      435.64     51.47 o 
   1  27  -5     1200.24     1272.42     39.28 o 
   3  27  -5      597.94      594.83     28.79 o 
   5  27  -5       12.89       20.68     15.28 o 
   7  27  -5      207.40      198.22     24.90 o 
   9  27  -5      700.61      698.03     35.65 o 
  11  27  -5      475.17      445.55     32.92 o 
  13  27  -5      435.26      437.25     61.10 o 
  15  27  -5      170.12      199.80     43.02 o 
   1  29  -5      660.92      640.61     29.65 o 
   3  29  -5      407.59      388.91     26.27 o 
   5  29  -5      413.92      432.97     51.91 o 
   7  29  -5      275.46      320.40     27.30 o 
   9  29  -5      252.95      264.80     27.43 o 
  11  29  -5     1105.96     1163.02     45.36 o 
  13  29  -5      345.80      350.78     36.39 o 
  15  29  -5      358.78      342.02     37.46 o 
   1  31  -5       56.79       45.24     16.91 o 
   3  31  -5       54.03       48.49     17.13 o 
   5  31  -5      723.38      721.95     31.64 o 
   7  31  -5     1484.58     1395.10     43.91 o 
   9  31  -5      235.41      208.02     26.61 o 
  11  31  -5      317.40      399.22     38.39 o 
  13  31  -5       26.90       30.54     25.66 o 
  15  31  -5       44.81       19.31     23.77 o 
   1  33  -5      127.97      136.53     20.59 o 
   3  33  -5       90.18       94.99     19.07 o 
   5  33  -5      211.16      222.46     23.52 o 
   7  33  -5      463.46      534.12     29.71 o 
   9  33  -5      494.61      441.08     34.26 o 
  11  33  -5      379.94      359.02     37.32 o 
  13  33  -5      171.73      185.15     31.73 o 
   1  35  -5       11.44       10.35     16.01 o 
   3  35  -5      360.29      340.72     27.33 o 
   5  35  -5      201.58      202.92     23.51 o 
   7  35  -5      148.38      142.78     21.77 o 
   9  35  -5      488.80      577.57     42.15 o 
  11  35  -5      597.75      693.25     44.47 o 
  13  35  -5       12.73      -10.12     24.21 o 
   1  37  -5      589.57      570.48     32.14 o 
   3  37  -5      677.28      648.81     32.11 o 
   5  37  -5      138.89      176.75     25.82 o 
   7  37  -5      240.55      212.96     26.74 o 
   9  37  -5      324.75      403.42     39.51 o 
  11  37  -5      370.39      437.48     41.10 o 
   1  39  -5      103.25       70.54     27.13 o 
   3  39  -5      552.59      533.07     43.06 o 
   5  39  -5      775.44      811.48     46.73 o 
   7  39  -5      316.56      292.51     36.23 o 
   9  39  -5      563.45      501.94    103.66 o 
   1  41  -5      389.32      351.83     37.51 o 
   3  41  -5      149.59      163.97     31.17 o 
   5  41  -5      812.74      777.83     46.97 o 
   7  41  -5      407.26      416.87     41.16 o 
   1  43  -5       33.63      -18.12     36.29 o 
   3  43  -5       96.54       52.07     25.97 o 
   5  43  -5      129.29       93.36     30.14 o 
   0   0  -4     1114.34     1001.66     57.94 o 
   4   0  -4     3555.79     3737.62     84.07 o 
   2   2  -4      236.37      270.00     13.81 o 
   4   2  -4      367.09      373.64     18.06 o 
   6   2  -4     2699.82     2570.93     84.46 o 
   0   4  -4     5147.91     5093.15    170.51 o 
   2   4  -4      413.69      438.05     16.28 o 
   4   4  -4      339.78      375.75     20.12 o 
   6   4  -4      967.07      946.63     46.85 o 
   8   4  -4     1275.67     1283.42     53.98 o 
   2   6  -4     6730.31     6598.38    101.85 o 
   4   6  -4       43.89       46.16     11.98 o 
   6   6  -4     1654.56     1702.13     54.43 o 
   8   6  -4      459.00      365.96     32.20 o 
   0   8  -4     3204.55     3076.58     77.15 o 
   2   8  -4     1111.06     1096.81     34.07 o 
   4   8  -4     1972.88     1863.52     46.34 o 
   6   8  -4      111.28      107.68     28.62 o 
   8   8  -4       77.05       72.85     16.52 o 
  10   8  -4      251.21      240.87     23.66 o 
   2  10  -4     1250.39     1205.08     36.47 o 
   4  10  -4     1112.92     1060.63     34.24 o 
   6  10  -4     7007.72     6874.41    121.34 o 
   8  10  -4      400.42      417.68     28.69 o 
  10  10  -4      352.52      340.66     44.47 o 
  12  10  -4      615.26      633.15     34.69 o 
  14  10  -4     1223.35     1083.22     79.97 o 
  16  10  -4      310.96      331.51     53.58 o 
  18  10  -4     3673.35     3854.21    172.09 o 
  20  10  -4      591.79      562.86     73.51 o 
  22  10  -4      470.74      590.44     73.90 o 
   0  12  -4     8773.92     8982.22    181.27 o 
   2  12  -4     2275.75     2296.22     53.78 o 
   4  12  -4     1973.52     1976.31     48.35 o 
   6  12  -4      457.15      476.16     30.45 o 
   8  12  -4     1211.46     1191.39     45.43 o 
  10  12  -4      315.41      271.47     32.46 o 
  12  12  -4     2339.15     2340.98     69.59 o 
  14  12  -4      198.95      199.32     25.59 o 
  16  12  -4     1019.97      886.98     74.43 o 
  18  12  -4      338.93      401.98     60.57 o 
  20  12  -4     1195.07     1332.64     94.23 o 
  22  12  -4      506.50      677.41     79.31 o 
   2  14  -4      549.88      538.25     23.62 o 
   4  14  -4      610.37      572.51     26.54 o 
   6  14  -4     3054.34     3010.57     64.62 o 
   8  14  -4     1719.79     1737.70     46.20 o 
  10  14  -4      668.52      660.26     42.69 o 
  12  14  -4     2418.93     2480.90     71.47 o 
  14  14  -4     1386.30     1317.64     51.88 o 
  16  14  -4     1476.92     1548.41     96.07 o 
  18  14  -4     1964.89     2047.13    117.06 o 
  20  14  -4      473.27      509.80     67.31 o 
  22  14  -4      639.37      717.79     72.98 o 
   0  16  -4     3420.32     3367.33     87.10 o 
   2  16  -4     2472.31     2439.82     49.03 o 
   4  16  -4     4274.58     4417.44     87.04 o 
   6  16  -4     1038.83     1083.24     35.88 o 
   8  16  -4      932.69      867.68     32.38 o 
  10  16  -4       24.49        9.13     16.82 o 
  12  16  -4     3084.22     3014.39     83.19 o 
  14  16  -4      368.49      379.04     32.84 o 
  16  16  -4     2896.05     2929.79     85.48 o 
  18  16  -4      142.86      162.72     46.45 o 
  20  16  -4     1047.95     1033.46     83.93 o 
  22  16  -4      355.53      468.76     68.89 o 
   2  18  -4     4257.77     4177.56     70.91 o 
   4  18  -4      988.24     1021.81     43.38 o 
   6  18  -4     1868.88     1915.85     49.76 o 
   8  18  -4      682.28      737.17     30.21 o 
  10  18  -4      992.02      954.21     78.26 o 
  12  18  -4     2312.72     2386.71     71.32 o 
  14  18  -4      680.42      684.73     39.92 o 
  16  18  -4      184.34      185.87     27.64 o 
  18  18  -4       99.28       92.64     39.99 o 
  20  18  -4      142.11      146.75     44.61 o 
  22  18  -4      425.99      552.96     72.85 o 
   0  20  -4     1698.97     1631.43     55.32 o 
   2  20  -4       23.07       17.85     11.66 o 
   4  20  -4     2794.64     2756.57     54.57 o 
   6  20  -4      431.09      444.31     25.01 o 
   8  20  -4     4843.52     4835.50     96.29 o 
  10  20  -4      166.85      193.46     25.63 o 
  12  20  -4      928.99     1004.57     50.08 o 
  14  20  -4      651.82      597.05     37.97 o 
  16  20  -4     2071.33     2079.61     70.07 o 
  18  20  -4      114.69      110.65     24.39 o 
  20  20  -4      517.76      614.72     67.04 o 
   2  22  -4      834.67      882.42     28.97 o 
   4  22  -4     1020.61     1036.13     31.72 o 
   6  22  -4      472.59      457.72     22.54 o 
   8  22  -4      725.80      709.59     34.74 o 
  10  22  -4     2546.74     2574.00     76.60 o 
  12  22  -4      149.97      152.10     24.82 o 
  14  22  -4      797.31      803.40     52.26 o 
  16  22  -4      516.71      554.66     38.56 o 
  18  22  -4      771.22      874.88     46.96 o 
  20  22  -4      171.66      157.18     45.66 o 
   0  24  -4      868.69      957.76     62.16 o 
   2  24  -4     1904.20     1842.51     43.85 o 
   4  24  -4     1646.32     1595.18     40.06 o 
   6  24  -4       66.01       63.21     14.19 o 
   8  24  -4      277.94      293.67     32.20 o 
  10  24  -4      780.62      815.54     33.52 o 
  12  24  -4     1543.67     1642.93     60.28 o 
  14  24  -4      203.78      207.13     29.11 o 
  16  24  -4      445.28      546.67     38.59 o 
  18  24  -4      177.10      230.60     31.20 o 
  20  24  -4        7.15       20.56     22.24 o 
   2  26  -4      140.86      115.82     16.20 o 
   4  26  -4      446.21      453.11     24.17 o 
   6  26  -4     5006.55     4981.81     85.91 o 
   8  26  -4      333.82      338.04     22.53 o 
  10  26  -4      226.73      243.44     23.44 o 
  12  26  -4       15.84       -1.45     18.37 o 
  14  26  -4      992.49     1170.24     51.97 o 
  16  26  -4      314.16      294.77     33.53 o 
  18  26  -4      150.55      137.85     27.93 o 
  20  26  -4      140.13      169.43     29.85 o 
   0  28  -4      368.55      422.64     34.21 o 
   2  28  -4      350.83      367.74     25.54 o 
   4  28  -4      634.00      602.85     27.96 o 
   6  28  -4      361.67      447.11     24.66 o 
   8  28  -4      615.39      652.20     27.40 o 
  10  28  -4      251.24      287.35     21.91 o 
  12  28  -4      856.58      851.36     49.29 o 
  14  28  -4     1582.89     1602.41     62.40 o 
  16  28  -4      473.18      478.46     70.54 o 
  18  28  -4       86.34       99.10     29.43 o 
  20  28  -4      290.14      270.54     46.19 o 
  22  28  -4       82.39       96.73     33.26 o 
   2  30  -4      412.04      402.74     24.32 o 
   4  30  -4     1759.03     1795.82     44.62 o 
   6  30  -4     1760.86     1762.33     44.92 o 
   8  30  -4      226.98      205.10     19.98 o 
  10  30  -4      396.70      423.93     25.64 o 
  12  30  -4      332.79      340.65     33.31 o 
  14  30  -4       58.02       93.92     25.65 o 
  16  30  -4      248.05      252.86     33.21 o 
  18  30  -4     1248.90     1341.11     61.09 o 
  20  30  -4       46.74       45.00     27.85 o 
   0  32  -4     3009.12     3006.44    161.07 o 
   2  32  -4      301.11      353.65     23.78 o 
   4  32  -4      206.67      198.53     19.67 o 
   6  32  -4      177.93      202.19     20.12 o 
   8  32  -4      215.20      224.71     28.69 o 
  10  32  -4      194.95      197.54     20.86 o 
  12  32  -4     1809.31     1998.92     70.00 o 
  14  32  -4     1149.39     1232.54     45.80 o 
  16  32  -4      136.99      148.49     29.41 o 
  18  32  -4       37.61       37.08     31.54 o 
  20  32  -4        7.31       33.39     29.03 o 
   2  34  -4      382.28      307.89     23.49 o 
   4  34  -4      791.57      833.99     31.51 o 
   6  34  -4      608.89      670.53     29.02 o 
   8  34  -4      555.06      594.15     46.74 o 
  10  34  -4     1308.26     1397.52     44.51 o 
  12  34  -4      282.18      240.88     23.40 o 
  14  34  -4      133.78      179.22     24.50 o 
  16  34  -4       41.67       57.22     20.72 o 
  18  34  -4      824.40      867.18     66.51 o 
   0  36  -4     1043.74     1055.50     50.26 o 
   2  36  -4      240.03      259.51     22.24 o 
   4  36  -4      337.08      355.39     24.97 o 
   6  36  -4      118.13       76.25     17.31 o 
   8  36  -4      756.77      752.90     31.20 o 
  10  36  -4      728.81      810.88     32.50 o 
  12  36  -4       70.90       69.96     18.39 o 
  14  36  -4        3.95       -6.21     18.06 o 
  16  36  -4      159.51      195.19     31.58 o 
  18  36  -4       12.25       24.78     23.15 o 
   2  38  -4      154.28      169.40     20.75 o 
   4  38  -4       81.95       70.16     17.93 o 
   6  38  -4     1229.91     1224.50     38.98 o 
   8  38  -4      959.98      946.50     35.07 o 
  10  38  -4      187.61      162.19     21.42 o 
  12  38  -4      387.18      390.41     28.61 o 
  14  38  -4      130.38      124.13     35.63 o 
  16  38  -4      238.87      225.72     35.57 o 
   0  40  -4      348.30      260.95     33.77 o 
   2  40  -4      607.81      630.50     29.88 o 
   4  40  -4      612.55      645.49     30.10 o 
   6  40  -4       55.22       38.17     17.61 o 
   8  40  -4       71.01       87.55     18.51 o 
  10  40  -4       80.47       58.73     18.08 o 
  12  40  -4      448.37      468.69     30.73 o 
  14  40  -4      580.43      602.17     45.24 o 
  16  40  -4      927.42     1014.95     52.95 o 
   2  42  -4     2507.27     2480.45     59.15 o 
   4  42  -4     1985.40     1898.12     50.76 o 
   6  42  -4        0.01        5.88     15.88 o 
   8  42  -4      462.42      456.00     29.33 o 
  10  42  -4     1324.26     1308.27     42.87 o 
  12  42  -4      113.79       99.40     23.33 o 
  14  42  -4      659.30      685.32     45.16 o 
   0  44  -4     2810.13     2706.72    141.21 o 
   2  44  -4     1065.16     1125.52     39.71 o 
   4  44  -4     1551.91     1558.68     46.15 o 
   6  44  -4       54.47       63.97     18.89 o 
   8  44  -4      369.38      383.34     31.72 o 
  10  44  -4      176.18      175.10     31.26 o 
  12  44  -4       27.18       20.91     25.08 o 
   2  46  -4      183.32      194.98     23.67 o 
   4  46  -4       69.62       45.28     20.50 o 
   6  46  -4       81.08      103.42     35.90 o 
   8  46  -4      551.94      520.81     42.08 o 
  10  46  -4      989.62      985.66     51.04 o 
  12  46  -4       33.44       42.82     26.77 o 
   0  48  -4      110.50       95.94     38.54 o 
   2  48  -4      999.66      959.17     48.99 o 
   4  48  -4       48.95       38.82     25.45 o 
   6  48  -4      310.60      268.33     34.29 o 
   8  48  -4      151.86      142.34     30.14 o 
   2  50  -4       10.75       23.42     23.15 o 
   4  50  -4      258.34      244.06     51.60 o 
   6  50  -4      773.25      762.20     66.18 o 
   1   1  -3    11103.25    11305.82    320.82 o 
   3   1  -3      292.42      290.84     12.38 o 
   5   1  -3     2547.79     2602.83     40.22 o 
   7   1  -3     2547.59     2566.98     39.69 o 
   9   1  -3      361.62      387.09     17.86 o 
  11   1  -3     2716.41     2698.15     80.11 o 
   1   3  -3     1168.83     1068.90     38.53 o 
   3   3  -3      793.64      820.73     19.49 o 
   5   3  -3     3132.89     3051.17     47.69 o 
   7   3  -3     6170.93     6027.56     92.77 o 
   9   3  -3      120.63      178.42     19.40 o 
  11   3  -3     5242.38     5058.18    132.76 o 
  13   3  -3     2673.58     2467.86     78.39 o 
  27   3  -3      113.05       53.32     43.68 o 
   1   5  -3     3331.41     3382.77     82.19 o 
   3   5  -3     2192.05     2175.67     41.91 o 
   5   5  -3     2666.50     2445.17     39.62 o 
   7   5  -3     5284.61     5350.93    106.07 o 
   9   5  -3      667.64      730.35     26.53 o 
  11   5  -3      624.52      710.80     37.22 o 
  13   5  -3     1299.32     1342.01     52.66 o 
  27   5  -3       67.16       43.95     41.57 o 
   1   7  -3     3863.87     3686.54     70.27 o 
   3   7  -3     1912.27     1980.33     43.83 o 
   5   7  -3     6286.84     6528.95    105.39 o 
   7   7  -3      278.90      269.23     18.12 o 
   9   7  -3      645.10      750.02     27.85 o 
  11   7  -3     2656.16     2321.63     79.05 o 
  13   7  -3     3271.54     3027.94     94.36 o 
  15   7  -3       59.71       27.58     18.08 o 
  25   7  -3      387.01      498.19     67.04 o 
  27   7  -3      291.09      314.75     60.18 o 
   1   9  -3      527.89      427.51     30.12 o 
   3   9  -3     4182.75     4269.62     77.80 o 
   5   9  -3     1834.67     1938.93     43.29 o 
   7   9  -3     4014.94     4086.66     89.60 o 
   9   9  -3     3018.35     3257.93     71.96 o 
  11   9  -3      472.76      521.15     36.42 o 
  13   9  -3     1792.51     1676.95     63.35 o 
  15   9  -3     1148.91     1200.41     55.82 o 
  17   9  -3     2329.27     2524.21     89.21 o 
  25   9  -3      583.87      646.13     74.04 o 
  27   9  -3      681.34      727.16     73.38 o 
   1  11  -3     8436.21     8135.56    134.82 o 
   3  11  -3     1515.48     1496.53     37.50 o 
   5  11  -3     1899.80     1909.98     43.55 o 
   7  11  -3     6201.90     6145.26    105.71 o 
   9  11  -3     4193.85     4344.68     79.26 o 
  11  11  -3    13352.71    13982.45    336.92 o 
  13  11  -3     1437.22     1252.40     58.20 o 
  15  11  -3      987.11     1068.83     53.58 o 
  17  11  -3      942.32      939.63     51.07 o 
  19  11  -3      323.94      383.64     38.27 o 
  23  11  -3      218.11      350.38     56.35 o 
  25  11  -3      904.95     1019.62     79.18 o 
  27  11  -3       21.53       38.93     41.83 o 
   1  13  -3     7018.59     7136.45    101.33 o 
   3  13  -3     2553.76     2526.35     53.67 o 
   5  13  -3     2691.81     2797.12     58.85 o 
   7  13  -3     4122.19     4260.94     78.09 o 
   9  13  -3     2458.88     2497.43     55.77 o 
  11  13  -3     3910.47     3939.74     75.70 o 
  13  13  -3      863.11      880.11     39.46 o 
  15  13  -3      870.85      850.44     40.84 o 
  17  13  -3     2582.06     2554.27     74.49 o 
  19  13  -3      829.27      862.75     42.25 o 
  21  13  -3      610.05      657.48     65.72 o 
  23  13  -3      889.46      988.10    141.74 o 
  25  13  -3      325.31      415.88     44.43 o 
  27  13  -3     1005.18     1009.71     83.67 o 
   1  15  -3      941.41      927.33     25.08 o 
   3  15  -3     2055.20     1873.22     44.32 o 
   5  15  -3    14314.05    14400.30    226.46 o 
   7  15  -3     2666.52     2578.29     56.49 o 
   9  15  -3     9161.86     9228.70    150.74 o 
  11  15  -3     3773.57     3918.55     74.55 o 
  13  15  -3     1891.55     1976.44     59.35 o 
  15  15  -3      747.95      743.48     48.37 o 
  17  15  -3     4020.73     3931.68    100.33 o 
  19  15  -3      777.14      760.25     40.37 o 
  21  15  -3      273.91      273.07     25.43 o 
  23  15  -3     1128.58     1136.61     72.65 o 
  25  15  -3     2023.03     2256.38    103.33 o 
  27  15  -3      590.98      674.11     78.39 o 
   1  17  -3     3083.58     3101.64     54.28 o 
   3  17  -3     2750.43     2805.23     58.47 o 
   5  17  -3     4783.20     4625.52     85.07 o 
   7  17  -3     2804.08     2720.38     57.03 o 
   9  17  -3      414.36      473.25     23.13 o 
  11  17  -3      106.89      124.56     17.60 o 
  13  17  -3    10710.08    10449.01    211.19 o 
  15  17  -3     2495.99     2544.49     73.06 o 
  17  17  -3      157.75      165.67     24.43 o 
  19  17  -3      179.57      181.39     32.46 o 
  21  17  -3     1596.44     1674.62     51.79 o 
  23  17  -3     1130.51     1250.39     61.25 o 
  25  17  -3      161.39      179.74     50.94 o 
   1  19  -3      907.97      912.22     26.06 o 
   3  19  -3     1245.58     1239.73     30.31 o 
   5  19  -3      283.15      341.44     20.27 o 
   7  19  -3     8103.72     7997.36    134.85 o 
   9  19  -3      735.10      722.66     27.94 o 
  11  19  -3     1404.85     1368.11     40.11 o 
  13  19  -3     3818.95     3911.18     80.56 o 
  15  19  -3      461.26      481.06     48.43 o 
  17  19  -3      528.90      531.83     46.85 o 
  19  19  -3     1610.73     1662.29     66.18 o 
  21  19  -3       99.85      105.05     24.25 o 
  23  19  -3     1373.10     1566.21     63.02 o 
   1  21  -3     3479.92     3690.98     61.59 o 
   3  21  -3     4016.41     4012.67     66.44 o 
   5  21  -3     8557.48     8598.27    145.07 o 
   7  21  -3     2990.43     2943.18     64.08 o 
   9  21  -3      689.35      663.85     27.35 o 
  11  21  -3     3115.96     3158.20     67.86 o 
  13  21  -3     1449.51     1429.30     42.02 o 
  15  21  -3      326.48      365.14     31.46 o 
  17  21  -3     1149.31     1220.63     50.76 o 
  19  21  -3      101.11      124.32     24.32 o 
  21  21  -3      124.11      155.28     37.41 o 
  23  21  -3       19.31       52.30     21.76 o 
   1  23  -3     4404.21     4279.85     70.24 o 
   3  23  -3        1.39       -0.64      9.35 o 
   5  23  -3      650.64      694.35     24.13 o 
   7  23  -3     1489.06     1524.73     42.35 o 
   9  23  -3      584.09      548.71     25.85 o 
  11  23  -3      952.85      968.03     40.16 o 
  13  23  -3     2401.22     2467.25     60.09 o 
  15  23  -3     1620.96     1690.67     84.20 o 
  17  23  -3     1756.21     1869.55     64.42 o 
  19  23  -3     1482.63     1584.20     60.89 o 
  21  23  -3      842.38      881.49     46.52 o 
  23  23  -3      785.59      859.88     47.73 o 
  25  23  -3      335.72      393.80     49.62 o 
   1  25  -3     3125.92     2822.23     52.77 o 
   3  25  -3      669.18      647.13     23.50 o 
   5  25  -3     4908.36     4723.94     77.74 o 
   7  25  -3     2809.57     2679.16     81.47 o 
   9  25  -3      150.71      162.70     18.01 o 
  11  25  -3     2609.68     2627.03     61.27 o 
  13  25  -3     1937.27     1915.16     51.94 o 
  15  25  -3      938.17     1005.94     59.39 o 
  17  25  -3     2018.66     2027.73     68.78 o 
  19  25  -3      862.84      908.83     46.99 o 
  21  25  -3       38.63       38.01     20.01 o 
  23  25  -3      916.71     1039.80     69.94 o 
  25  25  -3       15.06       -1.32     25.34 o 
   1  27  -3     1383.80     1476.63     35.57 o 
   3  27  -3      631.18      650.04     24.28 o 
   5  27  -3     2142.14     1919.13     61.16 o 
   7  27  -3     1072.68     1087.52     31.14 o 
   9  27  -3      130.50      130.64     17.90 o 
  11  27  -3     2271.58     2323.69     57.54 o 
  13  27  -3      622.41      673.49     31.35 o 
  15  27  -3      236.59      307.18     72.65 o 
  17  27  -3      587.83      673.96     81.62 o 
  19  27  -3       77.18      107.43     24.00 o 
  21  27  -3      134.95      175.00     28.37 o 
  23  27  -3     2298.04     2473.13    111.38 o 
  25  27  -3      117.89      102.94     33.92 o 
   1  29  -3     1349.80     1205.82     37.11 o 
   3  29  -3     1797.05     1620.61     38.66 o 
   5  29  -3      346.07      355.34     20.97 o 
   7  29  -3       80.65       98.77     17.45 o 
   9  29  -3     1818.91     1837.25     42.53 o 
  11  29  -3      328.67      368.35     31.89 o 
  13  29  -3     1717.39     1837.29     51.88 o 
  15  29  -3       59.11       57.53     18.55 o 
  17  29  -3      588.11      619.66     39.89 o 
  19  29  -3     1014.21     1067.47     51.20 o 
  21  29  -3      611.35      612.29     41.82 o 
  23  29  -3      223.10      250.61     45.00 o 
   1  31  -3     1549.42     1303.81     34.79 o 
   3  31  -3     1057.22      982.91     30.33 o 
   5  31  -3     1587.76     1640.84     40.02 o 
   7  31  -3      596.41      559.02     24.03 o 
   9  31  -3      224.10      189.88     17.82 o 
  11  31  -3      866.69      845.65     30.09 o 
  13  31  -3      126.78      166.97     21.84 o 
  15  31  -3      692.84      725.57     47.10 o 
  17  31  -3      172.01      194.06     34.31 o 
  19  31  -3       81.87      117.49     38.73 o 
  21  31  -3      990.99     1055.62     53.01 o 
  23  31  -3      129.97      174.33     40.65 o 
   1  33  -3       72.03       71.58     14.05 o 
   3  33  -3     1346.14     1341.07     36.32 o 
   5  33  -3     1426.26     1559.01     39.28 o 
   7  33  -3     2326.10     2339.83     50.33 o 
   9  33  -3       15.07       -6.61     14.46 o 
  11  33  -3     1312.53     1365.30     38.31 o 
  13  33  -3      862.33      922.46     32.86 o 
  15  33  -3     1103.39     1011.30     66.72 o 
  17  33  -3     1730.09     1745.16     66.10 o 
  19  33  -3      681.96      676.43     42.78 o 
  21  33  -3      357.42      379.94     50.28 o 
  23  33  -3       80.71       89.08     35.63 o 
   1  35  -3     1424.60     1409.40     53.94 o 
   3  35  -3     1512.78     1438.13     38.24 o 
   5  35  -3      334.02      348.88     21.94 o 
   7  35  -3     2196.51     2333.31     73.16 o 
   9  35  -3      173.94      182.62     19.28 o 
  11  35  -3     1826.05     1806.98     59.23 o 
  13  35  -3      459.56      510.18     28.17 o 
  15  35  -3     1083.45     1101.21     70.94 o 
  17  35  -3      535.27      541.37     40.25 o 
  19  35  -3      270.08      270.82     39.66 o 
  21  35  -3      567.23      618.28     57.54 o 
   1  37  -3     1788.19     1851.81     66.92 o 
   3  37  -3     1484.65     1498.67     39.78 o 
   5  37  -3      214.77      196.75     18.66 o 
   7  37  -3      241.51      270.17     21.07 o 
   9  37  -3     2473.03     2545.24     55.65 o 
  11  37  -3     2539.69     2721.53     59.21 o 
  13  37  -3       61.79       76.73     17.52 o 
  15  37  -3      610.13      638.78     30.24 o 
  17  37  -3      956.50     1071.53     42.67 o 
  19  37  -3      288.92      364.27     40.23 o 
  21  37  -3      444.41      570.11     61.37 o 
   1  39  -3     1564.10     1516.36     40.53 o 
   3  39  -3      553.04      487.37     24.81 o 
   5  39  -3     2112.55     2106.52     49.22 o 
   7  39  -3     1244.67     1180.61     36.18 o 
   9  39  -3      702.95      709.61     29.32 o 
  11  39  -3      588.39      617.26     28.62 o 
  13  39  -3      453.87      488.77     28.43 o 
  15  39  -3      610.23      620.46     34.59 o 
  17  39  -3      560.88      583.98     34.64 o 
  19  39  -3      195.23      226.86     43.55 o 
  21  39  -3      219.67      218.54     45.13 o 
   1  41  -3       51.25       54.89     15.12 o 
   3  41  -3      776.34      725.65     29.15 o 
   5  41  -3       76.97       67.39     15.51 o 
   7  41  -3      643.32      613.41     38.15 o 
   9  41  -3      108.92       94.02     17.70 o 
  11  41  -3      340.75      300.86     24.25 o 
  13  41  -3     1213.97     1215.67     39.96 o 
  15  41  -3      442.52      396.30     28.13 o 
  17  41  -3      135.00       98.97     27.01 o 
  19  41  -3      133.47      129.99     39.86 o 
   1  43  -3       68.38       51.22     16.09 o 
   3  43  -3     1849.56     1790.02     45.70 o 
   5  43  -3      861.44      821.32     31.42 o 
   7  43  -3     1282.10     1236.55     40.78 o 
   9  43  -3      600.38      565.89     28.56 o 
  11  43  -3      846.59      799.45     34.96 o 
  13  43  -3      265.00      230.43     23.77 o 
  15  43  -3      159.42      143.69     21.94 o 
  17  43  -3     1178.12     1308.10     81.95 o 
   1  45  -3      443.24      455.83     29.73 o 
   3  45  -3     1412.43     1413.02     41.28 o 
   5  45  -3      405.55      396.15     26.60 o 
   7  45  -3      928.54      855.30     49.09 o 
   9  45  -3      618.97      628.04     29.97 o 
  11  45  -3       60.70       63.59     18.25 o 
  13  45  -3      245.10      253.10     26.07 o 
  15  45  -3      527.49      621.19     65.72 o 
  17  45  -3     1349.88     1720.24     94.89 o 
   1  47  -3     6848.73     6838.81    113.73 o 
   3  47  -3      224.24      194.94     48.83 o 
   5  47  -3      428.09      490.25     28.80 o 
   7  47  -3      770.24      786.43     32.76 o 
   9  47  -3      603.91      539.32     30.57 o 
  11  47  -3      714.52      682.10     32.24 o 
  13  47  -3     1449.81     1441.44    163.12 o 
  15  47  -3       18.93       10.95     34.84 o 
   1  49  -3      806.39      828.61     33.38 o 
   3  49  -3      317.79      326.83     26.15 o 
   5  49  -3     2390.39     2352.65     56.35 o 
   7  49  -3      151.65      136.97     21.55 o 
   9  49  -3      429.98      389.72     28.24 o 
  11  49  -3      657.78      640.28     69.94 o 
  13  49  -3        2.11       21.78     32.07 o 
   1  51  -3      337.23      311.85     25.55 o 
   3  51  -3      805.98      753.88     32.55 o 
   5  51  -3       47.15       51.30     21.22 o 
   7  51  -3      110.32      102.78     25.84 o 
   9  51  -3      669.29      636.48     79.51 o 
  11  51  -3        9.48        0.13     31.15 o 
   1  53  -3      752.25      726.29     45.13 o 
   3  53  -3      755.89      808.64     43.79 o 
   5  53  -3       56.72       27.02     22.66 o 
   7  53  -3      368.40      330.85     64.80 o 
   9  53  -3      205.49      290.34     49.89 o 
   1  55  -3      257.92      250.36     32.28 o 
   3  55  -3       99.57      102.15     26.88 o 
   5  55  -3       27.25       45.34     24.24 o 
   7  55  -3       72.11       55.46     25.66 o 
   1  57  -3        5.52        0.93     22.07 o 
   2   0  -2    25715.53    25784.74    681.76 o 
   6   0  -2     4734.41     4577.58     90.31 o 
  10   0  -2    10151.23    10686.32    158.92 o 
  14   0  -2    10573.74    10940.39    262.49 o 
  26   0  -2     2496.28     2119.85    116.40 o 
  30   0  -2     1078.01      936.33     84.33 o 
   2   2  -2      884.51      946.64     26.32 o 
   4   2  -2    17448.46    18273.62    266.96 o 
   6   2  -2     1842.44     2141.14     31.13 o 
   8   2  -2     1505.68     1539.87     21.77 o 
  10   2  -2     2451.83     2593.73     29.64 o 
  12   2  -2     6631.69     6405.71    116.86 o 
  14   2  -2     2517.81     2535.18     55.80 o 
  16   2  -2     4355.84     4443.06    126.03 o 
  18   2  -2      693.17      734.81     42.63 o 
  26   2  -2        6.74       30.51     25.23 o 
  28   2  -2      437.16      480.73     48.70 o 
  30   2  -2      277.36      321.59     44.30 o 
   2   4  -2     3970.90     3827.97     78.56 o 
   4   4  -2     2680.56     2961.08     50.74 o 
   6   4  -2    22350.19    22346.34    425.94 o 
   8   4  -2      249.52      357.80     19.35 o 
  10   4  -2       84.71      117.98     10.48 o 
  12   4  -2     1226.76     1245.34     27.03 o 
  14   4  -2     2398.50     2364.39     77.07 o 
  16   4  -2     1631.81     1502.62     60.44 o 
  18   4  -2     7735.35     7800.40    205.21 o 
  20   4  -2      973.56     1024.75     54.37 o 
  24   4  -2      342.96      469.16     62.16 o 
  26   4  -2      247.48      161.14     46.32 o 
  28   4  -2      165.44      184.83     36.95 o 
  30   4  -2     1951.27     1806.71     80.38 o 
   0   6  -2    13479.06    12338.09    341.01 o 
   2   6  -2     5180.69     5429.00     89.10 o 
   4   6  -2     6699.08     6504.09    119.54 o 
   6   6  -2     7110.49     7737.36    191.75 o 
   8   6  -2      213.99      149.84     12.91 o 
  10   6  -2      486.51      561.40     13.46 o 
  12   6  -2    22039.54    22015.82    377.43 o 
  14   6  -2      257.17      256.02     26.00 o 
  16   6  -2     5770.67     5387.71    150.71 o 
  18   6  -2       76.89       92.91     21.25 o 
  20   6  -2     1105.70     1000.60     54.37 o 
  24   6  -2     6280.69     5675.41    213.53 o 
  26   6  -2      544.32      604.43     70.60 o 
  28   6  -2      276.54      283.11     64.47 o 
  30   6  -2      458.43      593.74     54.73 o 
   2   8  -2    14052.61    14041.38    212.07 o 
   4   8  -2     6964.05     7787.99    124.79 o 
   6   8  -2    42675.20    43985.89    626.40 o 
   8   8  -2     3351.75     3792.71     55.21 o 
  10   8  -2     5993.26     6394.61     88.57 o 
  12   8  -2     4545.35     4357.69    144.97 o 
  14   8  -2     2156.60     2013.08     70.21 o 
  16   8  -2      477.26      360.15     31.67 o 
  18   8  -2     1159.37     1138.12     56.09 o 
  20   8  -2      184.73      223.69     30.49 o 
  22   8  -2      487.08      575.25     54.37 o 
  26   8  -2      492.63      473.51     62.95 o 
  28   8  -2      383.54      361.29     44.00 o 
  30   8  -2     1123.77     1100.21     64.05 o 
   0  10  -2    22134.34    22260.07    394.14 o 
   2  10  -2     5583.44     6126.56    101.73 o 
   4  10  -2    12263.41    12619.66    197.28 o 
   6  10  -2    11885.46    12998.99    171.17 o 
   8  10  -2     8005.64     8079.65    109.16 o 
  10  10  -2      231.44      182.19     17.99 o 
  12  10  -2     8631.96     8967.23    244.01 o 
  14  10  -2     3717.51     3448.75    100.63 o 
  16  10  -2     2904.66     2794.88     95.02 o 
  18  10  -2     1382.53     1332.64     61.10 o 
  20  10  -2      649.34      580.80     35.57 o 
  22  10  -2     1592.75     1420.69     68.29 o 
  24  10  -2     3398.50     3051.70    137.65 o 
  26  10  -2     1937.61     1889.96    107.42 o 
  28  10  -2     1646.81     1580.22    103.20 o 
  30  10  -2      907.44      991.50     86.97 o 
   2  12  -2    14779.75    15489.36    240.08 o 
   4  12  -2     1570.06     1663.99     36.36 o 
   6  12  -2     5431.68     5309.12     64.89 o 
   8  12  -2      635.91      730.22     15.37 o 
  10  12  -2     7348.50     7521.28    142.63 o 
  12  12  -2     2392.23     2329.41     57.75 o 
  14  12  -2     5927.11     5573.00    156.45 o 
  16  12  -2      143.80      151.11     25.07 o 
  18  12  -2     8608.35     8148.68    220.92 o 
  20  12  -2      297.57      385.20     60.90 o 
  22  12  -2     2884.88     2923.52     83.84 o 
  24  12  -2       68.41       91.64     23.10 o 
  26  12  -2     1182.06     1218.75     85.65 o 
  28  12  -2       22.63       88.42     46.19 o 
   0  14  -2    14372.62    13820.64    264.98 o 
   2  14  -2     7426.07     7825.85    125.65 o 
   4  14  -2     3552.04     3440.98     46.92 o 
   6  14  -2      478.09      680.47     14.34 o 
   8  14  -2    11547.07    11881.90    127.79 o 
  10  14  -2     1059.13     1101.54     30.22 o 
  12  14  -2     4412.73     4461.20     85.04 o 
  14  14  -2      724.23      803.28     35.50 o 
  16  14  -2     3046.13     3117.66     83.12 o 
  18  14  -2       60.61       65.67     21.98 o 
  20  14  -2     1254.05     1283.72     41.92 o 
  22  14  -2      837.22      857.78     36.61 o 
  24  14  -2     1088.52     1139.00     51.59 o 
  26  14  -2      107.02      137.51     47.25 o 
  28  14  -2     1471.08     1582.33    103.07 o 
   2  16  -2     5464.97     5654.86     70.81 o 
   4  16  -2     2579.70     2552.56     36.93 o 
   6  16  -2    19102.62    18833.46    217.58 o 
   8  16  -2     2407.39     2578.22     52.12 o 
  10  16  -2     2575.32     2538.48     52.52 o 
  12  16  -2     1017.22     1012.68     31.31 o 
  14  16  -2      670.06      715.31     24.27 o 
  16  16  -2      683.00      675.58     24.39 o 
  18  16  -2     2628.65     2597.98     62.42 o 
  20  16  -2      166.96      159.54     19.93 o 
  22  16  -2      649.08      686.52     52.69 o 
  24  16  -2      367.46      501.37     50.61 o 
  26  16  -2      318.43      361.82     37.25 o 
  28  16  -2      409.61      466.12     70.21 o 
   0  18  -2    33285.39    33456.22    486.32 o 
   2  18  -2     1059.25     1118.35     19.73 o 
   4  18  -2     5844.64     5947.54     77.01 o 
   6  18  -2      477.63      440.54     14.11 o 
   8  18  -2      469.51      395.10     19.20 o 
  10  18  -2     1270.70     1201.85     34.21 o 
  12  18  -2     9766.12     9939.07    138.18 o 
  14  18  -2     3388.23     3333.26     59.40 o 
  16  18  -2     1345.72     1372.93     35.30 o 
  18  18  -2      649.47      589.10     28.72 o 
  20  18  -2      354.87      389.72     26.57 o 
  22  18  -2     1449.49     1525.29    109.67 o 
  24  18  -2     3150.28     3268.37     93.38 o 
  26  18  -2      302.88      323.90     73.71 o 
  28  18  -2      709.25      713.96     74.96 o 
   2  20  -2     4321.45     4480.83     53.83 o 
   4  20  -2     2432.67     2189.32     34.89 o 
   6  20  -2    12488.72    12349.18    196.80 o 
   8  20  -2     1012.18      995.74     24.65 o 
  10  20  -2    17796.13    17561.01    229.11 o 
  12  20  -2     3382.25     3373.81     72.74 o 
  14  20  -2     1069.06     1169.04     31.56 o 
  16  20  -2     2811.29     2842.80     57.01 o 
  18  20  -2     6915.05     7223.91    128.42 o 
  20  20  -2      937.73      956.71     37.40 o 
  22  20  -2     1257.76     1253.81     53.22 o 
  24  20  -2      455.97      548.52     40.69 o 
  26  20  -2      802.99      804.82     74.17 o 
  28  20  -2       30.15       66.82     27.02 o 
   0  22  -2     6089.51     6031.91     99.72 o 
   2  22  -2     3362.40     3544.49     58.29 o 
   4  22  -2     3105.36     2887.68     48.87 o 
   6  22  -2     1260.69     1133.36     32.43 o 
   8  22  -2    14739.43    14147.61    220.24 o 
  10  22  -2     1653.18     1645.22     41.56 o 
  12  22  -2     4222.15     4453.99     74.42 o 
  14  22  -2     3809.59     3802.43     67.29 o 
  16  22  -2      378.70      415.47     21.99 o 
  18  22  -2      314.28      355.22     25.53 o 
  20  22  -2      181.74      170.34     21.71 o 
  22  22  -2      779.81      843.03     44.60 o 
  24  22  -2     2175.39     2386.03     79.82 o 
  26  22  -2      172.46      222.05     32.94 o 
  28  22  -2     3054.02     3341.03    201.06 o 
   2  24  -2     3381.03     3411.80     57.77 o 
   4  24  -2      744.82      717.26     22.05 o 
   6  24  -2     3639.05     3544.26     68.52 o 
   8  24  -2     5666.27     5663.96    100.76 o 
  10  24  -2    13136.91    13021.66    208.25 o 
  12  24  -2     2682.75     2492.01     58.21 o 
  14  24  -2      510.03      574.90     27.83 o 
  16  24  -2      340.37      371.67     25.93 o 
  18  24  -2     1822.24     1948.78     52.63 o 
  20  24  -2      316.84      391.88     28.71 o 
  22  24  -2      538.11      521.79     37.43 o 
  24  24  -2      667.95      728.74     59.52 o 
  26  24  -2      642.12      631.08     59.52 o 
  28  24  -2      238.92      262.49     46.45 o 
   0  26  -2     7982.27     8001.95    159.95 o 
   2  26  -2     1722.28     1725.22     36.11 o 
   4  26  -2     4813.57     4689.30     73.93 o 
   6  26  -2     1706.64     1608.46     35.25 o 
   8  26  -2      743.68      807.58     29.12 o 
  10  26  -2     2973.28     2931.55     75.41 o 
  12  26  -2     1415.60     1430.65     53.37 o 
  14  26  -2      509.01      494.70     26.94 o 
  16  26  -2     1993.90     2000.54     54.36 o 
  18  26  -2       17.37       13.20     14.42 o 
  20  26  -2      533.26      558.63     50.68 o 
  22  26  -2      423.68      389.18     48.57 o 
  24  26  -2      563.45      573.41     54.90 o 
  26  26  -2     1256.57     1347.55     84.46 o 
   2  28  -2     1947.45     1703.09     36.70 o 
   4  28  -2     2051.55     1925.26     39.23 o 
   6  28  -2     4584.28     4502.03     72.78 o 
   8  28  -2     2593.38     2492.62     48.09 o 
  10  28  -2      787.86      845.20     31.09 o 
  12  28  -2     1013.05      955.19     43.74 o 
  14  28  -2     1250.32     1229.80     53.45 o 
  16  28  -2     2091.02     2072.20     62.18 o 
  18  28  -2     2327.63     2398.06    105.54 o 
  20  28  -2      913.17     1042.17     66.38 o 
  22  28  -2     1325.19     1229.97     75.36 o 
  24  28  -2      168.69      176.45     38.27 o 
  26  28  -2      485.24      583.58     61.89 o 
   0  30  -2    14925.74    13149.91    248.23 o 
   2  30  -2     1974.64     2115.76     44.77 o 
   4  30  -2      730.89      707.28     23.50 o 
   6  30  -2      781.25      773.84     24.59 o 
   8  30  -2      501.10      446.01     20.42 o 
  10  30  -2     1797.97     1883.13     53.85 o 
  12  30  -2     8717.76     8739.83    327.28 o 
  14  30  -2      385.28      440.30     28.68 o 
  16  30  -2     1352.00     1418.01     79.51 o 
  18  30  -2       40.44       31.61     21.42 o 
  20  30  -2      619.21      726.37     58.33 o 
  22  30  -2     1032.73     1038.61     70.87 o 
  24  30  -2     1171.82     1139.57     76.68 o 
  26  30  -2      248.79      314.88     49.89 o 
   2  32  -2       36.80       36.24     13.33 o 
   4  32  -2     1860.09     1643.51     37.42 o 
   6  32  -2     6329.92     6470.22     97.50 o 
   8  32  -2     1290.55     1259.90     33.11 o 
  10  32  -2      904.15      912.83     28.95 o 
  12  32  -2       78.64       54.77     16.34 o 
  14  32  -2      291.22      371.54     54.36 o 
  16  32  -2      697.04      734.18     78.10 o 
  18  32  -2     5116.27     5408.11    247.22 o 
  20  32  -2      245.89      283.61     44.08 o 
  22  32  -2      751.56      756.99     62.16 o 
  24  32  -2      467.14      578.96     61.10 o 
   0  34  -2     8503.65     7780.96    208.51 o 
   2  34  -2     4097.47     3638.77     67.32 o 
   4  34  -2     3439.25     3192.01     58.54 o 
   6  34  -2       41.18       56.71     13.66 o 
   8  34  -2      190.99      164.90     18.25 o 
  10  34  -2      321.51      358.37     29.68 o 
  12  34  -2     1137.94     1070.31     49.56 o 
  14  34  -2      683.49      673.73     33.29 o 
  16  34  -2      610.02      610.26     32.98 o 
  18  34  -2       16.79        9.54     20.63 o 
  20  34  -2      206.18      278.06     45.79 o 
  22  34  -2      252.34      260.11     46.19 o 
  24  34  -2       86.82      106.90     36.03 o 
   2  36  -2     2005.18     1942.00     42.81 o 
   4  36  -2       10.39       10.92     10.83 o 
   6  36  -2     1622.25     1589.28     38.32 o 
   8  36  -2      481.82      498.83     22.54 o 
  10  36  -2     2366.15     2259.92     55.16 o 
  12  36  -2      354.33      340.97     31.58 o 
  14  36  -2      373.76      399.98     25.06 o 
  16  36  -2     4652.57     4630.92    242.08 o 
  18  36  -2      174.30      165.56     49.49 o 
  20  36  -2     2237.43     2355.94    110.72 o 
  22  36  -2      624.59      555.60     61.76 o 
  24  36  -2      212.26      196.77     43.81 o 
   0  38  -2      309.10      330.09     32.13 o 
   2  38  -2     5799.35     5668.34    122.06 o 
   4  38  -2      345.65      356.84     20.69 o 
   6  38  -2      233.34      243.89     18.71 o 
   8  38  -2      737.63      752.97     27.48 o 
  10  38  -2     2096.16     2128.57     51.70 o 
  12  38  -2     2301.08     2224.48     61.74 o 
  14  38  -2      345.77      358.14     32.57 o 
  16  38  -2     1830.83     1806.27     77.92 o 
  18  38  -2      147.40      137.81     46.98 o 
  20  38  -2     1378.69     1361.83    112.57 o 
  22  38  -2      395.88      423.63     56.35 o 
   2  40  -2     3840.75     3539.76     65.04 o 
   4  40  -2     2316.61     2297.02     49.14 o 
   6  40  -2     3763.49     3839.58     68.97 o 
   8  40  -2     2260.76     2252.88     49.58 o 
  10  40  -2      224.39      203.04     19.56 o 
  12  40  -2      211.50      249.16     21.37 o 
  14  40  -2      147.70      200.86     25.16 o 
  16  40  -2     1223.32     1206.63     69.15 o 
  18  40  -2      531.21      556.12     70.60 o 
  20  40  -2      777.13      786.47    116.33 o 
  22  40  -2      913.13     1046.13     76.68 o 
   0  42  -2     4530.70     4378.48    109.67 o 
   2  42  -2      654.86      692.53     26.47 o 
   4  42  -2     1693.48     1678.29     41.09 o 
   6  42  -2      736.46      762.65     29.12 o 
   8  42  -2      553.38      523.52     25.18 o 
  10  42  -2      867.98      862.03     31.42 o 
  12  42  -2     1975.66     2064.72     86.18 o 
  14  42  -2     2541.61     2546.18    110.97 o 
  16  42  -2     2432.09     2299.07    219.60 o 
  18  42  -2        3.06       36.39     25.02 o 
  20  42  -2     1316.61     1371.74    182.52 o 
   2  44  -2      590.08      627.66     25.99 o 
   4  44  -2     2346.96     2263.17     49.85 o 
   6  44  -2     2664.05     2463.26     53.59 o 
   8  44  -2      913.29      925.06     32.53 o 
  10  44  -2     1730.90     1799.68     49.12 o 
  12  44  -2      622.55      660.91     36.55 o 
  14  44  -2      216.89      231.38     51.91 o 
  16  44  -2      246.44      272.46     41.37 o 
  18  44  -2      905.58      823.43     91.79 o 
  20  44  -2      478.10      554.81     64.14 o 
   0  46  -2     1526.85     1405.29     53.76 o 
   2  46  -2      360.47      412.45     24.65 o 
   4  46  -2     1375.61     1376.78     38.46 o 
   6  46  -2      266.73      242.31     21.46 o 
   8  46  -2      293.05      337.14     24.09 o 
  10  46  -2     1158.44     1080.50     55.44 o 
  12  46  -2      834.39      761.91     38.89 o 
  14  46  -2      941.34      955.44     92.97 o 
  16  46  -2      757.35      742.29    121.22 o 
  18  46  -2      143.74      135.53     38.40 o 
   2  48  -2      528.27      541.62     25.59 o 
   4  48  -2      709.94      668.67     28.30 o 
   6  48  -2      263.03      280.29     22.53 o 
   8  48  -2     1163.59     1202.48     46.52 o 
  10  48  -2       13.04       13.09     18.39 o 
  12  48  -2      102.53       87.76     23.63 o 
  14  48  -2      727.45      696.47     49.11 o 
  16  48  -2      555.11      692.32     62.16 o 
  18  48  -2      706.74      887.37     69.55 o 
   0  50  -2     1080.42     1048.71     49.04 o 
   2  50  -2     2523.79     2585.64     56.44 o 
   4  50  -2      952.49      962.49     56.69 o 
   6  50  -2      411.44      399.48     26.60 o 
   8  50  -2       47.74       37.44     20.10 o 
  10  50  -2      695.43      661.75     38.35 o 
  12  50  -2      204.82      190.90     28.09 o 
  14  50  -2     1121.24     1241.05     78.92 o 
  16  50  -2      850.44      945.44     71.53 o 
   2  52  -2     1776.47     1751.17     46.07 o 
   4  52  -2     3976.78     4004.13     95.62 o 
   6  52  -2     1643.37     1687.26     55.91 o 
   8  52  -2      676.20      629.97     69.19 o 
  10  52  -2     1229.03     1212.94     66.50 o 
  12  52  -2      348.71      412.28     53.98 o 
  14  52  -2      333.84      370.18     52.79 o 
   0  54  -2     2288.27     2254.19     83.54 o 
   2  54  -2       34.50       46.80     17.27 o 
   4  54  -2      120.05      142.23     25.29 o 
   6  54  -2       87.33      144.65     25.09 o 
   8  54  -2      150.24      177.85     44.28 o 
  10  54  -2      912.81      986.15     53.64 o 
  12  54  -2      518.44      635.04     60.05 o 
   2  56  -2      531.10      578.96     58.33 o 
   4  56  -2     1010.95     1070.15     70.60 o 
   6  56  -2      585.67      613.40     58.86 o 
   8  56  -2      842.09      902.42     68.36 o 
  10  56  -2      556.43      469.02     58.07 o 
   2  58  -2      693.47      643.89     58.73 o 
   4  58  -2       76.23      109.01     36.56 o 
   6  58  -2       14.22       13.99     28.24 o 
   8  58  -2      149.13      223.69     45.53 o 
   2  60  -2      192.76      170.24     41.83 o 
   4  60  -2      404.31      533.69     60.44 o 
   1   1  -1     5447.60     5631.73    156.91 o 
   3   1  -1    10493.34    10663.80    140.63 o 
   5   1  -1     5176.39     4796.60     49.81 o 
   7   1  -1     9466.72     9588.55    100.02 o 
   9   1  -1     3163.23     3358.48     34.48 o 
  11   1  -1     6151.23     5808.23     56.46 o 
  13   1  -1     4266.99     4288.20     46.40 o 
  15   1  -1      860.09      772.92     23.30 o 
  17   1  -1    11593.08    11469.46    202.13 o 
  19   1  -1     4420.38     4571.81     97.53 o 
  21   1  -1     2036.94     2025.11     66.53 o 
  23   1  -1     1311.85     1261.46     72.43 o 
  25   1  -1     1088.92      972.42     90.07 o 
  27   1  -1      347.89      342.73     40.49 o 
  29   1  -1      716.90      693.15     50.26 o 
  31   1  -1      370.34      412.85     47.96 o 
   1   3  -1    69740.64    68249.41   1714.57 o 
   3   3  -1    53372.65    56419.61    631.98 o 
   5   3  -1    56149.74    59230.41    556.48 o 
   7   3  -1     5109.56     5104.72     55.74 o 
   9   3  -1     1223.21     1485.12     20.04 o 
  11   3  -1     1147.18     1161.28     19.19 o 
  13   3  -1     8682.94     8701.68     83.81 o 
  15   3  -1     2154.60     2051.04     42.16 o 
  17   3  -1     6620.40     6541.09    128.34 o 
  19   3  -1     1533.25     1555.66     47.77 o 
  21   3  -1     2304.23     2154.19    122.34 o 
  23   3  -1     2027.09     1954.66     55.89 o 
  25   3  -1      105.99       66.53     18.93 o 
  27   3  -1      217.99      238.21     42.49 o 
  29   3  -1     1043.03      948.87     79.71 o 
  31   3  -1      881.97      903.07    122.73 o 
   1   5  -1   127443.63   125820.96   2372.59 o 
   3   5  -1    53526.27    55292.82    523.77 o 
   5   5  -1    47619.94    50716.41    420.26 o 
   7   5  -1     1555.57     1785.59     26.93 o 
   9   5  -1    10927.00    11988.08    127.63 o 
  11   5  -1    15285.90    15877.90    154.02 o 
  13   5  -1    11730.71    12182.61    121.62 o 
  15   5  -1    13152.86    12735.60    189.24 o 
  17   5  -1      156.19      149.15     15.99 o 
  19   5  -1      692.10      739.57     27.37 o 
  21   5  -1      907.46      916.71     49.16 o 
  23   5  -1     6524.34     6244.67    186.09 o 
  25   5  -1      568.83      575.29     33.13 o 
  27   5  -1      582.81      542.01     81.62 o 
  29   5  -1      130.10      161.60     35.11 o 
  31   5  -1      660.75      751.32     54.35 o 
   1   7  -1    18039.64    18239.63    168.71 o 
   3   7  -1    18288.72    18731.77    166.33 o 
   5   7  -1    10602.08    10955.44     97.79 o 
   7   7  -1     6377.49     6647.98     72.41 o 
   9   7  -1     2864.62     3171.03     39.94 o 
  11   7  -1    18357.17    18919.82    179.71 o 
  13   7  -1     7037.74     6922.51     74.98 o 
  15   7  -1     2399.18     2290.00     46.10 o 
  17   7  -1     5138.15     4846.35     87.83 o 
  19   7  -1     6873.55     6267.36    144.77 o 
  21   7  -1     2489.91     2419.32     72.42 o 
  23   7  -1     3145.79     3251.87    112.31 o 
  25   7  -1     1143.67     1067.21     42.46 o 
  27   7  -1     1223.52     1275.10     48.46 o 
  29   7  -1     1057.81     1042.30    133.36 o 
  31   7  -1      259.40      256.36     72.58 o 
   1   9  -1     4352.06     4076.56     36.82 o 
   3   9  -1     5105.14     5115.80     49.88 o 
   5   9  -1    11862.70    11707.75    134.89 o 
   7   9  -1    33144.95    36014.20    394.07 o 
   9   9  -1     3749.21     3910.31     51.20 o 
  11   9  -1     6884.65     6896.26     73.39 o 
  13   9  -1     1403.42     1268.24     21.27 o 
  15   9  -1     3456.76     3182.15     51.87 o 
  17   9  -1     4918.05     4792.92     90.04 o 
  19   9  -1     3807.52     3656.25     92.49 o 
  21   9  -1       18.09       17.26     14.21 o 
  23   9  -1      440.51      466.74     43.09 o 
  25   9  -1      971.48      995.37     41.49 o 
  27   9  -1     1834.45     1751.40     62.64 o 
  29   9  -1     2739.37     2672.31     98.34 o 
  31   9  -1      192.07      178.03     57.94 o 
   1  11  -1     5931.19     5823.54     48.35 o 
   3  11  -1     2207.82     2387.72     27.70 o 
   5  11  -1     4749.42     4264.83     54.57 o 
   7  11  -1    11567.88    11729.50    124.90 o 
   9  11  -1     1272.78     1477.46     25.38 o 
  11  11  -1    10410.58    10627.04    117.52 o 
  13  11  -1     1078.46     1090.84     20.98 o 
  15  11  -1     1440.72     1361.74     36.32 o 
  17  11  -1     2117.29     1979.71     47.75 o 
  19  11  -1     3088.65     3024.02    116.00 o 
  21  11  -1       27.77       21.90     14.84 o 
  23  11  -1     1984.74     2035.42     68.21 o 
  25  11  -1     1645.92     1547.52     60.79 o 
  27  11  -1      620.97      677.79     38.23 o 
  29  11  -1      376.88      539.93    101.13 o 
   1  13  -1    34479.76    35154.73    357.25 o 
   3  13  -1     3252.59     3265.72     43.95 o 
   5  13  -1    21653.43    22704.07    238.22 o 
   7  13  -1    13720.95    14092.12    151.21 o 
   9  13  -1     4354.46     4699.20     49.19 o 
  11  13  -1     4449.49     4445.00     48.21 o 
  13  13  -1      443.01      535.58     22.22 o 
  15  13  -1      166.37      193.22     16.85 o 
  17  13  -1      161.65      239.85     19.30 o 
  19  13  -1      566.80      486.06     26.85 o 
  21  13  -1      891.24      784.94     39.76 o 
  23  13  -1      860.22      912.39     45.44 o 
  25  13  -1      767.90      793.13     45.17 o 
  27  13  -1        4.93       -0.55     17.61 o 
  29  13  -1       89.36      126.17     24.57 o 
   1  15  -1     5056.22     4800.27     54.17 o 
   3  15  -1    11225.26    12679.35    149.64 o 
   5  15  -1    10194.77    10473.04    116.12 o 
   7  15  -1      930.09      820.63     16.13 o 
   9  15  -1     1911.45     2098.65     26.60 o 
  11  15  -1    11326.85    11517.49    117.69 o 
  13  15  -1    12123.02    11870.66    306.26 o 
  15  15  -1     2776.82     2518.42     55.96 o 
  17  15  -1     7314.77     7016.80    129.90 o 
  19  15  -1     2878.98     2723.85     60.91 o 
  21  15  -1      850.07      756.33     39.49 o 
  23  15  -1     2024.05     1955.58     95.81 o 
  25  15  -1     3766.20     3915.37    107.83 o 
  27  15  -1      188.88      183.66     26.39 o 
  29  15  -1      109.06       98.71     24.88 o 
   1  17  -1    15361.99    15985.31    170.90 o 
   3  17  -1     5577.10     6203.08     70.44 o 
   5  17  -1    13101.91    14046.76    148.31 o 
   7  17  -1     7866.76     7596.38     86.24 o 
   9  17  -1     1229.13     1290.77     21.20 o 
  11  17  -1     6826.90     6995.30     83.31 o 
  13  17  -1     3931.25     4027.88     76.23 o 
  15  17  -1       63.93       80.59     10.68 o 
  17  17  -1     6104.44     6067.61     96.78 o 
  19  17  -1     3119.58     2889.54     68.33 o 
  21  17  -1      915.65      876.27     42.82 o 
  23  17  -1     4808.96     4602.96    118.53 o 
  25  17  -1      266.66      351.68     57.87 o 
  27  17  -1      617.95      602.48     38.35 o 
  29  17  -1     1036.51      991.53     47.15 o 
   1  19  -1    13268.50    13390.85    145.09 o 
   3  19  -1     6893.67     7055.29     78.67 o 
   5  19  -1    14427.49    15253.58    161.86 o 
   7  19  -1     9863.03    10312.78    114.12 o 
   9  19  -1     2140.81     2122.89     32.44 o 
  11  19  -1     4045.27     3822.65     63.84 o 
  13  19  -1     1501.75     1377.73     37.72 o 
  15  19  -1      602.87      545.29     25.10 o 
  17  19  -1     2992.97     3111.50     83.26 o 
  19  19  -1     1215.91     1277.97     41.75 o 
  21  19  -1      903.29      947.93     63.48 o 
  23  19  -1     1291.14     1450.00     58.27 o 
  25  19  -1      162.73      194.25     29.93 o 
  27  19  -1      837.71      772.45     40.82 o 
  29  19  -1      901.30      947.72     70.38 o 
   1  21  -1     6986.46     6623.01     75.77 o 
   3  21  -1     3278.36     3353.17     42.43 o 
   5  21  -1     5060.23     4991.07     55.18 o 
   7  21  -1     9787.47     9973.41    111.34 o 
   9  21  -1        5.62       17.49     12.00 o 
  11  21  -1     3198.71     3036.89     53.82 o 
  13  21  -1     1043.40     1132.39     34.07 o 
  15  21  -1     1534.38     1425.17     40.23 o 
  17  21  -1     1375.40     1413.13     36.87 o 
  19  21  -1     1160.46     1130.87     40.01 o 
  21  21  -1     1339.19     1273.42     52.94 o 
  23  21  -1      162.15      143.41     26.14 o 
  25  21  -1     1256.76     1322.40     59.02 o 
  27  21  -1      697.28      769.86     42.30 o 
  29  21  -1     1655.03     1804.07    124.80 o 
   1  23  -1     6207.87     6379.81     74.01 o 
   3  23  -1      866.21     1008.94     18.89 o 
   5  23  -1     1263.72     1264.32     20.12 o 
   7  23  -1     5568.36     5457.93     66.64 o 
   9  23  -1     4632.44     4498.56    111.26 o 
  11  23  -1    16019.97    15767.86    317.47 o 
  13  23  -1      979.28      847.43     29.76 o 
  15  23  -1     1571.60     1508.75     53.05 o 
  17  23  -1      858.87      913.92     44.34 o 
  19  23  -1      135.14      118.35     18.84 o 
  21  23  -1     1049.62     1056.55     41.32 o 
  23  23  -1     2053.90     2097.14     73.12 o 
  25  23  -1     1915.83     2087.76     75.94 o 
  27  23  -1      369.17      492.38     37.46 o 
  29  23  -1      272.63      308.07     34.56 o 
   1  25  -1     3154.94     2873.45     38.29 o 
   3  25  -1     1908.64     1926.64     29.32 o 
   5  25  -1     3889.99     3889.10     44.88 o 
   7  25  -1     3887.23     3519.73     51.53 o 
   9  25  -1    15201.28    14985.58    208.10 o 
  11  25  -1     6396.13     6244.18    191.07 o 
  13  25  -1     4129.87     4279.07    192.09 o 
  15  25  -1      929.82      834.61     42.57 o 
  17  25  -1     1539.75     1514.55     56.53 o 
  19  25  -1     1676.59     1612.11     50.29 o 
  21  25  -1     1758.69     1670.90     53.17 o 
  23  25  -1     2302.79     2273.39     77.15 o 
  25  25  -1     1860.01     2079.71     94.36 o 
  27  25  -1      659.08      693.21     41.47 o 
   1  27  -1     2591.49     2660.94     37.00 o 
   3  27  -1     5684.29     5860.98     76.69 o 
   5  27  -1    12693.47    12345.74    163.57 o 
   7  27  -1     7991.87     8219.30    113.90 o 
   9  27  -1    14480.77    14457.77    372.15 o 
  11  27  -1     3422.22     3131.30     90.47 o 
  13  27  -1     4236.08     4350.71    125.70 o 
  15  27  -1     1867.00     1767.47    104.94 o 
  17  27  -1     3588.53     3552.18    185.93 o 
  19  27  -1     1022.58     1049.25     40.34 o 
  21  27  -1      272.12      275.41     27.85 o 
  23  27  -1      122.38      146.80     66.58 o 
  25  27  -1       80.79      146.46     38.40 o 
  27  27  -1     2073.21     2284.14     88.62 o 
   1  29  -1     5766.88     5715.52     83.08 o 
   3  29  -1     1389.91     1435.87     30.82 o 
   5  29  -1    10692.12    10601.53    167.40 o 
   7  29  -1     1204.13     1149.90     27.88 o 
   9  29  -1     1174.57     1066.69     30.95 o 
  11  29  -1     2660.50     2806.87    152.49 o 
  13  29  -1     6528.19     6176.73    257.11 o 
  15  29  -1     1700.64     1531.37     72.10 o 
  17  29  -1     2375.04     2371.47    148.60 o 
  19  29  -1      134.49      121.05     21.69 o 
  21  29  -1       24.67       38.62     19.11 o 
  23  29  -1     1419.70     1516.61     63.55 o 
  25  29  -1      367.04      356.61     40.11 o 
  27  29  -1      716.17      830.49     69.55 o 
   1  31  -1    10821.04    10966.18    148.00 o 
   3  31  -1     1572.43     1622.87     33.87 o 
   5  31  -1     4152.81     4071.62    126.84 o 
   7  31  -1      815.88      851.42     24.91 o 
   9  31  -1     1310.11     1272.48     39.93 o 
  11  31  -1     2288.41     2186.70     53.77 o 
  13  31  -1     2010.48     1716.26    109.96 o 
  15  31  -1     1196.78     1105.87     39.37 o 
  17  31  -1     2369.20     2158.11    166.09 o 
  19  31  -1      251.77      234.50     32.28 o 
  21  31  -1     2326.08     2157.10    101.88 o 
  23  31  -1      589.81      646.66     58.99 o 
  25  31  -1      812.57      991.89     72.98 o 
  27  31  -1      168.96      178.42     42.36 o 
   1  33  -1     3740.86     3431.66     57.35 o 
   3  33  -1     4419.62     4247.47     67.10 o 
   5  33  -1      183.52      157.43     13.65 o 
   7  33  -1      198.10      238.69     16.15 o 
   9  33  -1      320.47      343.46     20.92 o 
  11  33  -1     3847.89     3867.20    135.04 o 
  13  33  -1     2971.06     2714.70    164.32 o 
  15  33  -1     2285.37     2146.84    107.36 o 
  17  33  -1     5404.01     5112.19    485.65 o 
  19  33  -1     1921.93     1823.32    208.45 o 
  21  33  -1     1172.86     1012.58     76.74 o 
  23  33  -1       13.78        8.05     26.00 o 
  25  33  -1      246.89      363.18     53.05 o 
   1  35  -1    12716.26    12287.45    165.33 o 
   3  35  -1     3886.29     4026.33     67.30 o 
   5  35  -1      209.97      178.03     14.55 o 
   7  35  -1      804.75      862.24     26.39 o 
   9  35  -1      553.28      595.34     25.37 o 
  11  35  -1     2580.74     2651.15     96.60 o 
  13  35  -1     1646.16     1595.37    136.42 o 
  15  35  -1     2035.10     1997.67    236.89 o 
  17  35  -1      326.09      348.95     36.14 o 
  19  35  -1     2211.84     2108.40    120.29 o 
  21  35  -1     1339.05     1223.86    194.20 o 
  23  35  -1      965.04     1008.66    160.67 o 
  25  35  -1      369.17      358.70     55.43 o 
   1  37  -1     2366.00     2343.10     45.74 o 
   3  37  -1      411.53      413.88     20.31 o 
   5  37  -1     7234.61     6823.17    103.39 o 
   7  37  -1     6450.30     6384.32    109.31 o 
   9  37  -1     1081.30      975.09     55.60 o 
  11  37  -1      267.19      272.74     31.53 o 
  13  37  -1      355.56      369.67     58.36 o 
  15  37  -1     2665.56     2656.00    365.56 o 
  17  37  -1     1884.43     1853.12    244.08 o 
  19  37  -1     3557.13     3315.23    294.76 o 
  21  37  -1      859.22      823.02     99.11 o 
  23  37  -1      876.52      733.06     70.93 o 
  25  37  -1      173.84      218.81     46.45 o 
   1  39  -1     1284.71     1410.69     33.74 o 
   3  39  -1     2104.29     1990.57     42.21 o 
   5  39  -1     5963.31     5486.14    122.65 o 
   7  39  -1     1328.46     1371.97     43.96 o 
   9  39  -1      314.84      332.40     25.90 o 
  11  39  -1     1287.43     1312.09     75.02 o 
  13  39  -1      628.68      652.39     57.67 o 
  15  39  -1     3384.02     3236.69    408.25 o 
  17  39  -1      401.32      380.76    102.28 o 
  19  39  -1      250.50      337.28     76.08 o 
  21  39  -1      608.14      574.97     87.56 o 
  23  39  -1      549.56      592.54     99.57 o 
   1  41  -1     2217.34     2136.30     44.00 o 
   3  41  -1     2738.46     2668.01     51.99 o 
   5  41  -1     1329.22     1460.05     53.32 o 
   7  41  -1      376.62      369.44     24.21 o 
   9  41  -1     1445.75     1441.76     77.64 o 
  11  41  -1     5259.43     5243.77    308.00 o 
  13  41  -1      992.04      951.97    106.57 o 
  15  41  -1     3361.60     3192.41    355.99 o 
  17  41  -1      150.85      123.41     29.10 o 
  19  41  -1       12.33       -5.85     21.07 o 
  21  41  -1      544.25      564.99     96.60 o 
  23  41  -1     1814.25     1762.47    102.28 o 
   1  43  -1      587.01      605.54     24.00 o 
   3  43  -1     2253.77     2432.22     62.46 o 
   5  43  -1     1703.31     1689.35     40.03 o 
   7  43  -1     1667.50     1576.22    101.17 o 
   9  43  -1      673.00      685.90     37.16 o 
  11  43  -1     1021.96      947.72     63.54 o 
  13  43  -1      946.14      905.69    134.54 o 
  15  43  -1      215.42      251.92     34.64 o 
  17  43  -1      724.64      648.44     77.47 o 
  19  43  -1      648.97      665.31     57.14 o 
  21  43  -1      727.40      834.32     69.15 o 
   1  45  -1     2239.93     2308.30     48.31 o 
   3  45  -1      907.41     1017.18     38.96 o 
   5  45  -1      400.43      514.21     36.94 o 
   7  45  -1     2391.03     2342.00    147.77 o 
   9  45  -1     1165.81     1205.11     70.96 o 
  11  45  -1      811.28      845.48     38.53 o 
  13  45  -1     1297.76     1360.77    225.67 o 
  15  45  -1      822.05      768.59     80.04 o 
  17  45  -1      481.61      500.59    125.90 o 
  19  45  -1        3.96       21.93     26.52 o 
  21  45  -1      400.79      425.74     57.94 o 
   1  47  -1       60.79       78.17     14.92 o 
   3  47  -1     1879.23     1848.62     60.92 o 
   5  47  -1     1366.41     1327.13     44.98 o 
   7  47  -1      291.62      351.08     28.28 o 
   9  47  -1     2815.79     2868.46    250.88 o 
  11  47  -1     1353.81     1341.66     91.26 o 
  13  47  -1      283.92      356.52     84.86 o 
  15  47  -1      837.54      857.32     97.72 o 
  17  47  -1      959.60      982.97    167.14 o 
  19  47  -1      447.24      445.93     57.14 o 
   1  49  -1      456.63      481.38     25.37 o 
   3  49  -1     1309.07     1356.16     45.74 o 
   5  49  -1      524.22      514.50     31.45 o 
   7  49  -1      655.26      606.31     51.66 o 
   9  49  -1     2199.90     2271.42    206.96 o 
  11  49  -1      241.89      215.11     33.47 o 
  13  49  -1      184.89      217.79     64.40 o 
  15  49  -1      310.69      317.78     94.82 o 
  17  49  -1      234.95      254.44     46.85 o 
  19  49  -1      600.23      679.65     69.68 o 
   1  51  -1      997.77      981.44     39.91 o 
   3  51  -1      366.94      387.74     42.64 o 
   5  51  -1     1174.39     1270.50     57.23 o 
   7  51  -1      836.47      884.91     82.98 o 
   9  51  -1      248.87      295.96     29.18 o 
  11  51  -1      825.51      778.61    104.65 o 
  13  51  -1     1091.06      946.02    163.84 o 
  15  51  -1      701.95      861.64     67.31 o 
  17  51  -1      619.22      644.68     66.51 o 
   1  53  -1      177.19      123.27     30.50 o 
   3  53  -1     2352.46     2425.58    122.11 o 
   5  53  -1      234.14      266.16     46.87 o 
   7  53  -1      831.62      883.67     65.94 o 
   9  53  -1      187.77      233.06     62.29 o 
  11  53  -1      543.49      568.68     45.24 o 
  13  53  -1     1007.00     1263.89     80.11 o 
  15  53  -1      698.82      864.41     69.42 o 
   1  55  -1      221.93      226.75     37.23 o 
   3  55  -1     1320.74     1311.43     81.13 o 
   5  55  -1     1078.95     1203.32    116.30 o 
   7  55  -1     1464.51     1590.21    103.28 o 
   9  55  -1     1846.54     1960.43     96.73 o 
  11  55  -1      774.61      799.08     65.59 o 
  13  55  -1      550.52      732.70     63.21 o 
  15  55  -1      485.72      585.29     63.87 o 
   1  57  -1      741.99      680.33     50.96 o 
   3  57  -1     1187.43     1200.62    138.31 o 
   5  57  -1     2177.27     2320.27    139.12 o 
   7  57  -1      428.12      542.66     56.88 o 
   9  57  -1      427.04      542.14     58.07 o 
  11  57  -1      771.91      889.22     68.23 o 
   7  59  -1       62.51      113.63     36.82 o 
   9  59  -1     1263.02     1666.79     91.98 o 
   4   0   0      335.59      486.57     10.55 o 
   8   0   0    11896.26    13280.26    154.09 o 
  12   0   0    39645.91    40283.61    454.36 o 
  16   0   0      613.77      641.69     21.04 o 
  20   0   0    15321.24    14735.72    281.59 o 
  24   0   0     1005.12     1051.90     49.64 o 
  28   0   0      255.05      272.23     47.51 o 
   2   2   0     1777.35     1664.37     53.19 o 
   4   2   0    96672.34    96723.20    862.51 o 
   6   2   0    27803.33    27135.16    230.97 o 
   8   2   0     5544.34     5628.08     45.80 o 
  10   2   0     9613.33     9642.64     75.58 o 
  12   2   0     5118.37     5395.84     53.79 o 
  14   2   0     3600.84     3604.45     38.49 o 
  16   2   0     3015.02     2916.15     34.55 o 
  18   2   0    28212.04    27383.03    408.18 o 
  20   2   0     7717.30     7521.13    144.56 o 
  22   2   0      787.39      843.82     29.59 o 
  24   2   0     2634.53     2479.22     55.22 o 
  26   2   0      155.69      108.80     17.71 o 
  28   2   0        0.84       -7.56     17.13 o 
  30   2   0     2682.61     2536.62     96.81 o 
   0   4   0     4142.92     3973.78    105.44 o 
   2   4   0    15178.82    15125.25    157.90 o 
   4   4   0    31837.60    31272.95    262.93 o 
   6   4   0       90.32      188.09      5.50 o 
   8   4   0    24170.76    25373.10    185.27 o 
  10   4   0      659.30      657.05     10.80 o 
  12   4   0     9348.82     9039.37     83.69 o 
  14   4   0     3828.72     3519.17     39.83 o 
  16   4   0    13653.99    13341.69    116.52 o 
  18   4   0      486.95      523.70     19.37 o 
  20   4   0     2810.57     2870.68     50.74 o 
  22   4   0     1730.22     1460.05     42.13 o 
  24   4   0     3699.56     3720.24     72.17 o 
  26   4   0      209.68      232.57     26.65 o 
  28   4   0      946.66      915.25     43.11 o 
  30   4   0      290.62      301.43     45.38 o 
   2   6   0     2391.45     2510.55     29.06 o 
   4   6   0      120.21      120.36      3.92 o 
   6   6   0    32291.30    33494.98    253.30 o 
   8   6   0        9.33       -5.59      2.80 o 
  10   6   0      232.74      189.43      6.38 o 
  12   6   0     2052.84     2378.68     28.74 o 
  14   6   0     4027.87     4004.18     43.99 o 
  16   6   0      123.85      140.03      9.05 o 
  18   6   0     2891.97     2945.35     49.39 o 
  20   6   0       75.29       68.35     11.71 o 
  22   6   0     1741.71     1700.91     42.35 o 
  24   6   0      222.29      181.14     21.25 o 
  26   6   0      778.54      791.76     38.70 o 
  28   6   0       88.82       98.98     23.67 o 
  30   6   0      455.26      457.63     37.62 o 
   0   8   0    19929.50    20851.98    370.14 o 
   2   8   0    39498.06    39793.08    408.90 o 
   4   8   0    24770.86    25883.82    198.10 o 
   6   8   0     4168.03     4373.95     36.09 o 
   8   8   0    35593.98    37488.04    269.89 o 
  10   8   0      263.00      336.09      9.85 o 
  12   8   0     2510.57     2344.57     28.49 o 
  14   8   0     4897.18     5064.07     52.81 o 
  16   8   0      827.89      912.32     18.38 o 
  18   8   0      496.21      490.05     19.21 o 
  20   8   0     1188.47     1251.37     31.15 o 
  22   8   0      231.36      276.09     20.15 o 
  24   8   0     2765.49     2762.66     91.57 o 
  26   8   0       51.27       37.22     17.63 o 
  28   8   0     1367.76     1392.08     82.38 o 
  30   8   0      180.52      204.98     29.13 o 
   2  10   0    49233.02    51468.97    528.28 o 
   4  10   0       10.62       16.11      5.25 o 
   6  10   0    16837.65    16407.25    122.13 o 
   8  10   0      191.92      132.88      4.94 o 
  10  10   0    69605.13    75477.45    619.09 o 
  12  10   0     2576.99     2576.51     32.27 o 
  14  10   0     1197.06     1051.39     18.37 o 
  16  10   0     8399.74     8002.45     83.34 o 
  18  10   0     2242.08     2114.89     44.29 o 
  20  10   0     1119.73      992.35     27.70 o 
  22  10   0     3547.61     3574.24     67.35 o 
  24  10   0      326.35      410.37     30.86 o 
  26  10   0     1927.37     1957.48     60.51 o 
  28  10   0      154.43      179.97     31.33 o 
  30  10   0       55.25       41.38     22.33 o 
   0  12   0    45735.02    44037.30    657.37 o 
   2  12   0     1773.65     1661.58     20.97 o 
   4  12   0      548.53      352.56      7.83 o 
   6  12   0    15155.38    16316.28    121.74 o 
   8  12   0     5095.17     5468.60     43.31 o 
  10  12   0     4363.09     4742.51     44.66 o 
  12  12   0    27535.05    27959.88    225.72 o 
  14  12   0      216.21      385.28     10.89 o 
  16  12   0     6856.66     6248.52     72.48 o 
  18  12   0       13.62       19.05      9.62 o 
  20  12   0     1429.18     1319.78     35.35 o 
  22  12   0       41.84       37.63     15.12 o 
  24  12   0     4590.74     4479.36     97.75 o 
  26  12   0      833.23      922.41     41.86 o 
  28  12   0     4099.43     4116.78    112.68 o 
  30  12   0      952.21     1032.11     48.78 o 
   2  14   0     9746.17     9720.88     85.15 o 
   4  14   0      757.33      902.42     13.60 o 
   6  14   0    50153.22    53175.80    399.86 o 
   8  14   0     5074.95     5319.98     44.22 o 
  10  14   0      554.08      331.08      9.39 o 
  12  14   0      338.98      347.15      9.85 o 
  14  14   0      162.94      163.43      9.78 o 
  16  14   0        0.82       -2.05     12.70 o 
  18  14   0    14607.58    13620.54    184.97 o 
  20  14   0       35.94       17.61     12.20 o 
  22  14   0     1605.84     1558.77     43.41 o 
  24  14   0     2470.70     2595.36     69.16 o 
  26  14   0     1561.51     1597.91     57.05 o 
  28  14   0      129.07      125.75     24.54 o 
  30  14   0     2588.52     2668.45     79.26 o 
   0  16   0    23354.67    22900.58    387.97 o 
   2  16   0     5086.56     5282.00     49.54 o 
   4  16   0    23105.04    24954.47    238.66 o 
   6  16   0        0.48        0.99      3.77 o 
   8  16   0      296.55      188.97      7.13 o 
  10  16   0      359.26      364.85      9.60 o 
  12  16   0     7208.19     7306.13     66.47 o 
  14  16   0     1315.52     1099.05     17.90 o 
  16  16   0     2221.87     2091.27     42.48 o 
  18  16   0        2.37       23.48     12.69 o 
  20  16   0     2022.10     2146.30     57.45 o 
  22  16   0       79.42      104.91     17.21 o 
  24  16   0     1148.59     1181.82     45.69 o 
  26  16   0       20.84        4.24     18.40 o 
  28  16   0       56.30       89.77     23.62 o 
  30  16   0      413.71      486.40     66.09 o 
   2  18   0    20749.65    22351.18    168.92 o 
   4  18   0      271.74      235.41      6.33 o 
   6  18   0    15266.72    15098.71    138.12 o 
   8  18   0     1147.92     1147.02     16.68 o 
  10  18   0     3466.25     3568.86     38.29 o 
  12  18   0      500.66      364.47     10.57 o 
  14  18   0     1374.79     1341.44     22.89 o 
  16  18   0     2601.93     2356.42     46.26 o 
  18  18   0       82.61       23.30     12.67 o 
  20  18   0     2464.70     2343.40     61.43 o 
  22  18   0     2603.44     2401.49     56.61 o 
  24  18   0        7.17       27.32     16.74 o 
  26  18   0     1207.46     1191.32     48.45 o 
  28  18   0      230.80      111.79     25.72 o 
  30  18   0      446.62      513.01     42.07 o 
   0  20   0       70.26      219.99      9.12 o 
   2  20   0     1001.08      914.89     13.42 o 
   4  20   0       24.66       79.44      4.74 o 
   6  20   0      133.43      131.83      8.75 o 
   8  20   0      256.22      204.26      7.80 o 
  10  20   0     3259.15     3500.61     38.47 o 
  12  20   0    17499.54    17319.32    162.59 o 
  14  20   0     4295.64     3830.57     57.45 o 
  16  20   0     1491.87     1458.09     42.93 o 
  18  20   0      103.18       63.71     15.55 o 
  20  20   0     1569.18     1425.64     78.22 o 
  22  20   0     1494.16     1305.00     65.45 o 
  24  20   0     8635.18     8211.02    149.17 o 
  26  20   0      232.86      341.33     32.15 o 
  28  20   0        1.36        1.50     20.20 o 
  30  20   0      152.87      145.08     29.26 o 
   2  22   0       35.68       77.58      5.59 o 
   4  22   0    23766.71    26535.46    246.90 o 
   6  22   0    38843.06    38548.97    375.98 o 
   8  22   0     4057.66     3623.90     41.31 o 
  10  22   0      288.82      297.84      9.97 o 
  12  22   0      657.77      728.46     15.58 o 
  14  22   0       38.45        9.70      9.95 o 
  16  22   0      347.49      512.13     26.67 o 
  18  22   0     9876.50     9444.63    268.85 o 
  20  22   0       37.79       42.42     16.70 o 
  22  22   0     1167.64     1115.46     39.87 o 
  24  22   0     1127.44     1194.01     87.09 o 
  26  22   0      513.95      511.93     38.07 o 
  28  22   0       13.00       24.68     20.71 o 
   0  24   0    43471.68    46425.85    674.54 o 
   2  24   0     2380.88     2328.28     31.22 o 
   4  24   0     1873.45     1833.20     24.92 o 
   6  24   0        8.51       16.79      7.96 o 
   8  24   0     2994.89     3265.13     45.03 o 
  10  24   0      432.93      372.73     11.89 o 
  12  24   0    12131.37    12526.56    173.32 o 
  14  24   0     1413.64     1204.79     38.20 o 
  16  24   0     1562.37     1747.13     97.77 o 
  18  24   0     1030.35      920.70     47.14 o 
  20  24   0       58.17       79.51     19.03 o 
  22  24   0      725.70      753.21     39.33 o 
  24  24   0     1065.38     1038.30     54.40 o 
  26  24   0      743.92      679.78     41.67 o 
  28  24   0     2824.95     2829.75     81.51 o 
   2  26   0     8837.05     8662.29     89.00 o 
   4  26   0      304.67      298.78      9.96 o 
   6  26   0    15362.72    14975.74    215.83 o 
   8  26   0     3986.86     4068.53     58.18 o 
  10  26   0     5430.73     5021.02     65.41 o 
  12  26   0     1408.56     1378.82     54.74 o 
  14  26   0       56.47       38.22     13.47 o 
  16  26   0      104.92      112.70     18.24 o 
  18  26   0     2416.87     2424.50     84.44 o 
  20  26   0      986.05      850.13     38.54 o 
  22  26   0      400.14      417.84     33.35 o 
  24  26   0      732.53      749.69     36.00 o 
  26  26   0        1.56       -2.66     19.98 o 
  28  26   0      337.10      391.28     49.11 o 
   0  28   0     7065.07     7689.16    106.49 o 
   2  28   0     2734.41     2951.17     38.25 o 
   4  28   0     4207.08     4122.58     48.79 o 
   6  28   0     2534.94     2460.40     32.48 o 
   8  28   0     2200.15     2065.87     34.38 o 
  10  28   0     4841.83     4992.50    184.74 o 
  12  28   0    10679.69    10599.78    418.22 o 
  14  28   0      310.41      390.99     25.57 o 
  16  28   0     5485.24     5340.06    135.78 o 
  18  28   0     1292.47     1157.06     95.08 o 
  20  28   0      382.86      411.99     31.79 o 
  22  28   0     2797.47     2883.87    108.89 o 
  24  28   0     1544.03     1614.45     70.92 o 
  26  28   0     1170.61     1263.85    163.91 o 
  28  28   0      198.74      220.27     37.13 o 
   2  30   0     4856.23     4582.89     55.17 o 
   4  30   0    12326.35    12630.96    143.22 o 
   6  30   0       83.86       98.26      7.61 o 
   8  30   0     1959.95     1878.81     93.09 o 
  10  30   0      258.86      246.84     21.66 o 
  12  30   0     3739.22     3701.46    218.97 o 
  14  30   0    15026.96    15019.56    628.70 o 
  16  30   0      603.85      567.32     35.56 o 
  18  30   0     1147.24     1142.17     63.35 o 
  20  30   0      234.30      243.95     32.68 o 
  22  30   0     4717.96     4768.11    232.67 o 
  24  30   0       89.66      110.21     30.33 o 
  26  30   0      412.61      453.49     55.03 o 
  28  30   0        0.27       19.88     28.02 o 
   0  32   0     3779.34     3914.25     74.93 o 
   2  32   0     6345.90     6714.73     73.37 o 
   4  32   0    23212.80    23617.00    317.93 o 
   6  32   0     9167.39     8566.34    304.17 o 
   8  32   0    13817.32    12737.08    812.26 o 
  10  32   0      548.15      581.79     28.04 o 
  12  32   0      371.54      326.58     24.04 o 
  14  32   0     6915.98     7123.88    450.80 o 
  16  32   0     4074.96     4241.55    133.78 o 
  18  32   0      397.18      411.16     53.86 o 
  20  32   0       29.68       27.16     19.31 o 
  22  32   0     1666.28     1706.43    101.58 o 
  24  32   0      453.68      479.37     42.11 o 
  26  32   0      102.69      117.97     32.54 o 
   2  34   0      192.64      206.18     13.73 o 
   4  34   0     3170.88     3555.52    132.37 o 
   6  34   0     4411.80     4479.34    178.09 o 
   8  34   0      285.16      368.76     22.95 o 
  10  34   0     5650.37     5723.71    225.78 o 
  12  34   0      117.29       86.22     16.48 o 
  14  34   0        3.59       55.46     16.28 o 
  16  34   0     6225.78     6143.35    426.25 o 
  18  34   0     5701.73     5771.78    300.44 o 
  20  34   0     1106.11     1212.91     93.92 o 
  22  34   0      302.42      293.65     32.73 o 
  24  34   0      587.59      625.37     59.18 o 
  26  34   0     1019.80     1126.41     63.30 o 
   0  36   0    20801.79    22162.14    674.44 o 
   2  36   0     6931.75     7195.80    143.81 o 
   4  36   0      105.36      112.08     12.28 o 
   6  36   0      405.47      434.52     23.86 o 
   8  36   0       90.25       65.01     42.82 o 
  10  36   0     2164.12     2211.21    206.86 o 
  12  36   0     8388.03     7946.93    666.06 o 
  14  36   0     2075.41     1987.12    255.56 o 
  16  36   0      672.31      763.87     56.81 o 
  18  36   0       19.15       19.45     21.80 o 
  20  36   0      603.55      550.58     54.50 o 
  22  36   0      102.28      108.29     39.53 o 
  24  36   0     2138.62     1996.92    255.23 o 
  26  36   0      122.37       84.07     41.31 o 
   2  38   0     2992.28     2997.66     84.16 o 
   4  38   0      808.30      890.10     42.50 o 
   6  38   0     4943.55     5068.84    225.40 o 
   8  38   0        1.46        6.00      9.30 o 
  10  38   0     1997.23     1793.57    224.15 o 
  12  38   0     1790.32     1763.32    165.03 o 
  14  38   0      197.70      193.87     32.00 o 
  16  38   0     2991.79     2784.12    286.90 o 
  18  38   0     1776.31     1628.57    200.93 o 
  20  38   0      738.73      783.73     50.95 o 
  22  38   0      589.24      573.37     51.17 o 
  24  38   0        9.98       19.53     30.35 o 
   0  40   0     3389.98     3644.87    185.16 o 
   2  40   0     1675.42     1962.65     76.08 o 
   4  40   0     1127.27      959.17     34.48 o 
   6  40   0     1203.45     1205.36     56.91 o 
   8  40   0      790.80      879.53    177.96 o 
  10  40   0      710.27      662.67    103.86 o 
  12  40   0     3074.59     3020.81    469.35 o 
  14  40   0      731.44      881.92    112.64 o 
  16  40   0        5.43      -10.57     19.29 o 
  18  40   0       24.20       25.89     24.41 o 
  20  40   0       87.62       72.98     27.06 o 
  22  40   0     1422.05     1376.43    229.23 o 
  24  40   0     1595.15     1837.30    106.76 o 
   2  42   0      656.66      605.96     35.73 o 
   4  42   0     1788.84     1713.50     50.74 o 
   6  42   0     4618.13     4840.80    256.72 o 
   8  42   0     4035.07     3745.54    382.12 o 
  10  42   0     1958.29     1846.28    170.44 o 
  12  42   0       32.35       58.96     22.51 o 
  14  42   0     1131.39     1113.57    145.56 o 
  16  42   0        1.76       19.22     21.46 o 
  18  42   0     1365.10     1393.60    108.74 o 
  20  42   0      642.37      714.95    171.63 o 
  22  42   0      244.95      233.98     49.09 o 
   0  44   0     1002.23      943.06     67.70 o 
   2  44   0     1636.49     1661.40    114.50 o 
   4  44   0     2248.48     2228.07    105.76 o 
   6  44   0      560.55      557.36     38.12 o 
   8  44   0     1815.25     1616.03    158.96 o 
  10  44   0     3683.53     3749.00    587.14 o 
  12  44   0       17.05       21.39     21.09 o 
  14  44   0     1358.77     1394.75    257.08 o 
  16  44   0      275.53      256.94     52.33 o 
  18  44   0       13.45       35.56     25.38 o 
  20  44   0        1.64       17.90     24.20 o 
  22  44   0      564.60      614.46     69.15 o 
   2  46   0      241.33      246.83     23.84 o 
   4  46   0     2178.86     2410.49     63.68 o 
   6  46   0      679.26      765.42     74.63 o 
   8  46   0     2197.03     2235.43    222.44 o 
  10  46   0     1879.84     1920.30    148.20 o 
  12  46   0      262.59      279.87     47.44 o 
  14  46   0      875.35      862.74    146.69 o 
  16  46   0     3219.48     3130.54    494.36 o 
  18  46   0      938.97      970.39    160.67 o 
  20  46   0      724.36      966.55     75.22 o 
   0  48   0     4443.56     4074.21    163.91 o 
   2  48   0     4675.25     4646.22    127.51 o 
   4  48   0        3.02       30.03     16.35 o 
   6  48   0      150.11      119.23     25.61 o 
   8  48   0      311.67      425.90    111.45 o 
  10  48   0      561.60      570.87     42.06 o 
  12  48   0     2329.95     2253.76    299.90 o 
  14  48   0      651.37      719.25    131.90 o 
  16  48   0       99.32       90.66     30.37 o 
  18  48   0        0.88        9.77     28.90 o 
  20  48   0      238.71      291.00     51.73 o 
   2  50   0      609.52      602.92     44.38 o 
   4  50   0       97.05      104.62     28.89 o 
   6  50   0     2112.78     2294.84    141.87 o 
   8  50   0     1810.64     1830.09    293.97 o 
  10  50   0     1274.61     1306.97    122.07 o 
  12  50   0      543.49      545.72     82.68 o 
  14  50   0      261.80      297.93     73.38 o 
  16  50   0     1166.35     1301.50     83.54 o 
  18  50   0      441.08      509.54     63.35 o 
   0  52   0       11.58       86.70     43.81 o 
   2  52   0      661.95      697.96     48.10 o 
   4  52   0      905.21      918.80     67.70 o 
   6  52   0      459.18      486.58     70.08 o 
   8  52   0       11.49       13.77     22.13 o 
  10  52   0     1342.22     1398.53    173.94 o 
  12  52   0       90.16       93.66     27.58 o 
  14  52   0       44.63       57.94     33.26 o 
  16  52   0     1455.59     1768.54     99.11 o 
  18  52   0       77.74       32.60     33.52 o 
   2  54   0     1103.89     1156.21     61.35 o 
   4  54   0     1598.49     1574.63    130.32 o 
   6  54   0       62.62       98.71     47.25 o 
   8  54   0     1371.33     1504.38    195.38 o 
  10  54   0      221.87      273.60     55.23 o 
  12  54   0      333.73      390.24     52.92 o 
  14  54   0      157.68      220.26     47.64 o 
  16  54   0      337.00      336.00     52.79 o 
   0  56   0        7.68       23.89     40.78 o 
   2  56   0      500.96      473.56    141.80 o 
   4  56   0        1.02       30.75     44.87 o 
   6  56   0        1.30       15.18     43.15 o 
   8  56   0      772.33      651.94     83.93 o 
  10  56   0     1335.69     1595.53     88.95 o 
  12  56   0      211.54      227.78     44.74 o 
  14  56   0      600.98      794.73     68.10 o 
   2  58   0       16.42       46.09     31.91 o 
   4  58   0     1051.18     1035.97     93.30 o 
  12  58   0     2215.97     2633.48    121.55 o 
   0  60   0     1188.45     1082.03     94.10 o 
   2  60   0     1447.80     1331.59    101.35 o 
   1   1   1     5649.36     5905.89     94.95 o 
   3   1   1    10478.92    10835.96     80.88 o 
   5   1   1     5292.68     4926.98     37.57 o 
   7   1   1     9325.95     9324.11     69.84 o 
   9   1   1     3149.99     3259.56     28.30 o 
  11   1   1     5890.50     5507.77     46.78 o 
  13   1   1     4319.39     4288.19     39.21 o 
  15   1   1      853.55      715.92     15.77 o 
  17   1   1    11430.74    11139.87    102.27 o 
  19   1   1     4368.23     4340.33     50.24 o 
  21   1   1     2041.25     1986.15     39.39 o 
  23   1   1     1333.44     1354.54     36.04 o 
  25   1   1     1047.39      968.95     35.50 o 
  27   1   1      341.27      301.17     34.12 o 
  29   1   1      698.82      732.19     35.79 o 
  31   1   1      353.49      308.78     29.80 o 
   1   3   1    68583.08    67998.38   1602.65 o 
   3   3   1    53412.82    55487.79    446.03 o 
   5   3   1    56194.11    58495.88    387.99 o 
   7   3   1     4922.28     4871.50     39.24 o 
   9   3   1     1240.20     1469.38     17.34 o 
  11   3   1     1333.81     1347.15     16.55 o 
  13   3   1     8691.21     8527.37     68.86 o 
  15   3   1     2164.88     2004.02     27.47 o 
  17   3   1     6686.36     6672.76     66.71 o 
  19   3   1     1590.57     1619.22     26.85 o 
  21   3   1     2267.32     2242.56     42.27 o 
  23   3   1     2190.94     2184.26     67.25 o 
  25   3   1      126.45      126.42     19.12 o 
  27   3   1      207.69      207.23     22.70 o 
  29   3   1     1058.51     1013.33     40.02 o 
  31   3   1      887.58      953.73     48.48 o 
   1   5   1   127463.49   129521.28   1041.63 o 
   3   5   1    53687.76    54814.47    463.41 o 
   5   5   1    48604.40    51036.91    362.89 o 
   7   5   1     1763.02     1993.37     18.83 o 
   9   5   1    11000.49    11893.15     88.22 o 
  11   5   1    15354.99    15841.38    125.83 o 
  13   5   1    11702.21    12017.72    100.26 o 
  15   5   1    13239.68    12752.32    112.50 o 
  17   5   1      105.69       85.74      8.82 o 
  19   5   1      644.99      655.70     17.76 o 
  21   5   1      896.20      926.89     28.14 o 
  23   5   1     6434.02     6452.66     96.68 o 
  25   5   1      520.93      517.50     28.55 o 
  27   5   1      601.86      563.97     31.67 o 
  29   5   1      117.36      107.57     21.17 o 
  31   5   1      685.86      740.32     45.25 o 
   1   7   1    18790.97    19015.08    152.18 o 
   3   7   1    18204.83    18509.14    135.95 o 
   5   7   1    10276.27    10543.63     77.24 o 
   7   7   1     6306.51     6485.59     52.44 o 
   9   7   1     2809.25     3104.45     28.30 o 
  11   7   1    18220.05    18486.15    141.34 o 
  13   7   1     7253.49     7061.93     63.31 o 
  15   7   1     2394.46     2252.93     29.71 o 
  17   7   1     5022.82     4757.04     51.88 o 
  19   7   1     6922.03     6617.82     93.10 o 
  21   7   1     2544.31     2508.82     45.16 o 
  23   7   1     3176.92     3184.61     59.96 o 
  25   7   1     1149.15     1078.37     37.52 o 
  27   7   1     1251.75     1293.76     42.86 o 
  29   7   1     1088.29     1112.63     49.44 o 
  31   7   1      266.18      255.01     34.12 o 
   1   9   1     4282.12     4002.21     32.46 o 
   3   9   1     5032.62     5089.24     42.66 o 
   5   9   1    11759.98    11556.71     87.34 o 
   7   9   1    33045.74    35137.45    245.80 o 
   9   9   1     3700.83     3672.37     35.45 o 
  11   9   1     7143.87     7076.00     56.67 o 
  13   9   1     1368.40     1190.37     20.25 o 
  15   9   1     3392.96     3053.91     36.49 o 
  17   9   1     5016.76     4933.93     57.67 o 
  19   9   1     3869.55     3838.74     50.81 o 
  21   9   1       19.52        6.19     10.24 o 
  23   9   1      474.42      500.97     24.44 o 
  25   9   1      958.29     1011.83     46.44 o 
  27   9   1     1802.27     1773.28     50.25 o 
  29   9   1     2721.89     2907.48     99.82 o 
  31   9   1      172.76      157.70     35.24 o 
   1  11   1     5669.59     5627.17     44.89 o 
   3  11   1     2169.48     2355.88     21.31 o 
   5  11   1     4640.54     4253.64     35.57 o 
   7  11   1    11599.70    11526.56     85.04 o 
   9  11   1     1268.78     1446.93     17.54 o 
  11  11   1    10351.31    10571.83     81.08 o 
  13  11   1     1087.28     1082.57     18.15 o 
  15  11   1     1414.38     1303.83     22.50 o 
  17  11   1     2002.46     1855.61     27.96 o 
  19  11   1     3009.40     2897.01     50.68 o 
  21  11   1       22.84       29.35     11.33 o 
  23  11   1     1968.10     2040.59     45.96 o 
  25  11   1     1699.77     1636.00     43.26 o 
  27  11   1      605.57      598.30     38.18 o 
  29  11   1      378.58      430.49     37.75 o 
  31  11   1        4.40        2.23     27.71 o 
   1  13   1    34183.25    35640.80    280.09 o 
   3  13   1     3288.75     3349.63     28.63 o 
   5  13   1    21737.78    23008.47    161.81 o 
   7  13   1    13690.72    14153.13    102.55 o 
   9  13   1     4360.50     4613.61     39.23 o 
  11  13   1     4234.19     4229.58     39.95 o 
  13  13   1      510.43      614.02     14.06 o 
  15  13   1      167.36      167.18      9.91 o 
  17  13   1      117.31      140.01     10.90 o 
  19  13   1      500.18      450.45     18.12 o 
  21  13   1      899.68      797.56     27.08 o 
  23  13   1      854.04      904.46     30.64 o 
  25  13   1      777.99      772.04     32.84 o 
  27  13   1        4.63        5.62     19.03 o 
  29  13   1       73.48      140.26     26.92 o 
   1  15   1     4928.18     4724.95     47.18 o 
   3  15   1    11289.83    12905.75    104.70 o 
   5  15   1    10538.87    10894.62     79.22 o 
   7  15   1      945.34      822.53     11.99 o 
   9  15   1     1831.66     1995.56     21.25 o 
  11  15   1    11159.34    11274.36     86.72 o 
  13  15   1    11981.09    11847.67    103.56 o 
  15  15   1     2789.15     2602.17     32.72 o 
  17  15   1     7542.94     7306.78     75.44 o 
  19  15   1     2949.82     2694.40     45.90 o 
  21  15   1      857.60      743.45     26.61 o 
  23  15   1     1960.40     1916.59     44.93 o 
  25  15   1     3725.31     3740.30     80.29 o 
  27  15   1      175.45      198.04     28.64 o 
  29  15   1      105.58      118.47     27.52 o 
   1  17   1    15944.66    16839.83    141.20 o 
   3  17   1     5681.39     6351.34     55.33 o 
   5  17   1    12756.22    13785.48    105.07 o 
   7  17   1     7847.52     7580.39     58.81 o 
   9  17   1     1171.99     1244.38     15.91 o 
  11  17   1     6980.79     7077.95     65.45 o 
  13  17   1     4015.58     4074.16     46.03 o 
  15  17   1       79.67      119.40      8.87 o 
  17  17   1     6159.09     6101.17     97.42 o 
  19  17   1     3123.91     2912.05     52.88 o 
  21  17   1      943.72      913.67     29.55 o 
  23  17   1     4725.74     4672.88     78.14 o 
  25  17   1      301.33      371.19     29.02 o 
  27  17   1      602.35      634.43     39.54 o 
  29  17   1     1051.07     1023.11     53.70 o 
   1  19   1    13528.65    14056.54    140.63 o 
   3  19   1     6833.16     7032.81     66.70 o 
   5  19   1    14154.77    15083.31    122.38 o 
   7  19   1     9964.66    10283.96     83.24 o 
   9  19   1     2123.51     2136.07     23.91 o 
  11  19   1     4217.12     4000.97     41.55 o 
  13  19   1     1552.05     1433.08     22.07 o 
  15  19   1      614.32      536.51     15.58 o 
  17  19   1     3004.66     3078.31     42.85 o 
  19  19   1     1161.04     1220.57     32.43 o 
  21  19   1      925.37      953.60     30.22 o 
  23  19   1     1287.01     1225.20     66.95 o 
  25  19   1      174.97      191.01     23.54 o 
  27  19   1      872.50      780.25     42.39 o 
  29  19   1      936.59      976.51     49.04 o 
   1  21   1     6908.66     6791.14     79.18 o 
   3  21   1     3225.79     3328.03     33.36 o 
   5  21   1     5088.70     5084.50     52.72 o 
   7  21   1     9725.56     9905.21     88.32 o 
   9  21   1        8.22        8.15      5.14 o 
  11  21   1     3248.14     3080.81     34.76 o 
  13  21   1      996.76     1097.83     19.35 o 
  15  21   1     1484.41     1363.79     22.79 o 
  17  21   1     1457.36     1406.45     50.63 o 
  19  21   1     1190.68     1177.42     31.90 o 
  21  21   1     1290.36     1248.36     70.05 o 
  23  21   1      183.55      150.57     25.79 o 
  25  21   1     1253.05     1232.47     44.63 o 
  27  21   1      671.77      698.34     39.06 o 
  29  21   1     1642.57     1817.48    140.94 o 
   1  23   1     6300.37     6549.09     75.13 o 
   3  23   1      815.33      962.34     15.23 o 
   5  23   1     1271.34     1273.37     18.77 o 
   7  23   1     5579.00     5471.17     54.80 o 
   9  23   1     4520.60     4364.55     49.95 o 
  11  23   1    16032.34    15554.61    139.70 o 
  13  23   1      871.37      756.24     16.41 o 
  15  23   1     1521.42     1442.77     23.83 o 
  17  23   1      869.29      837.60     26.98 o 
  19  23   1      141.43      136.66     15.33 o 
  21  23   1     1047.90      955.68     36.12 o 
  23  23   1     1998.37     1901.66     73.09 o 
  25  23   1     1921.77     1923.27     66.05 o 
  27  23   1      345.70      332.52     36.26 o 
  29  23   1      261.50      252.51     41.28 o 
   1  25   1     2939.12     2704.62     33.06 o 
   3  25   1     1932.78     1922.72     24.46 o 
   5  25   1     3624.88     3651.67     45.50 o 
   7  25   1     4118.25     3754.85     69.99 o 
   9  25   1    15206.01    14763.28    149.99 o 
  11  25   1     6261.22     6082.81     66.80 o 
  13  25   1     3972.16     4203.02     51.79 o 
  15  25   1      984.96      924.83     22.82 o 
  17  25   1     1516.61     1399.49     38.43 o 
  19  25   1     1693.45     1596.31     71.76 o 
  21  25   1     1771.38     1684.04     56.90 o 
  23  25   1     2280.84     2209.17     86.90 o 
  25  25   1     1863.91     1906.04     90.40 o 
  27  25   1      692.81      735.72     47.45 o 
   1  27   1     2503.48     2537.18     32.04 o 
   3  27   1     5820.14     5979.32     61.93 o 
   5  27   1    12649.65    12410.47    126.46 o 
   7  27   1     7945.92     8100.11    106.65 o 
   9  27   1    14742.36    14520.64    158.62 o 
  11  27   1     3547.99     3305.47     42.37 o 
  13  27   1     4172.85     4396.11     53.82 o 
  15  27   1     1946.37     1871.10     55.15 o 
  17  27   1     3560.70     3478.29     81.64 o 
  19  27   1      981.24      977.23     42.19 o 
  21  27   1      274.71      250.32     47.93 o 
  23  27   1      123.83       97.41     24.65 o 
  25  27   1       93.07       91.02     26.45 o 
  27  27   1     2090.68     2162.20    123.59 o 
   1  29   1     5796.67     5611.71     71.64 o 
   3  29   1     1408.26     1419.31     23.96 o 
   5  29   1    10738.21    10652.57    137.35 o 
   7  29   1     1083.30     1033.25     41.29 o 
   9  29   1     1257.09     1153.08     25.28 o 
  11  29   1     2615.15     2769.14     41.29 o 
  13  29   1     6620.84     6443.24     90.97 o 
  15  29   1     1698.34     1578.00     37.75 o 
  17  29   1     2375.83     2420.94    159.56 o 
  19  29   1      156.38      150.77     23.63 o 
  21  29   1       23.78       14.79     19.33 o 
  23  29   1     1447.12     1472.85     56.97 o 
  25  29   1      398.28      456.73     64.73 o 
  27  29   1      754.24      763.95     60.07 o 
   1  31   1    11071.24    11011.69    127.81 o 
   3  31   1     1588.64     1580.80     32.80 o 
   5  31   1     4216.02     4205.19     68.92 o 
   7  31   1      890.80      901.92     23.20 o 
   9  31   1     1248.02     1267.58     30.85 o 
  11  31   1     2247.97     2183.14     37.59 o 
  13  31   1     2024.80     1900.79     44.94 o 
  15  31   1     1186.38     1154.02     48.54 o 
  17  31   1     2343.77     2400.38     70.99 o 
  19  31   1      254.60      248.03     28.31 o 
  21  31   1     2287.42     2231.99     93.14 o 
  23  31   1      569.58      559.82     90.11 o 
  25  31   1      777.25      702.60     45.31 o 
  27  31   1      165.45      141.23     35.45 o 
   1  33   1     3725.86     3414.44     50.18 o 
   3  33   1     4254.20     4118.09     55.60 o 
   5  33   1      164.33      124.47      9.86 o 
   7  33   1      237.14      268.50     13.03 o 
   9  33   1      298.54      313.35     15.84 o 
  11  33   1     3942.55     3944.52     86.02 o 
  13  33   1     2868.79     2812.01     68.59 o 
  15  33   1     2313.83     2261.34     96.31 o 
  17  33   1     5439.64     5479.28    304.38 o 
  19  33   1     1950.44     2019.23    141.67 o 
  21  33   1     1208.44     1209.04     51.09 o 
  23  33   1        9.78        0.12     18.96 o 
  25  33   1      234.41      231.34     39.01 o 
   1  35   1    12543.00    12279.39    143.05 o 
   3  35   1     3775.62     3944.55     60.94 o 
   5  35   1      159.43      114.38     11.09 o 
   7  35   1      795.34      849.76     22.79 o 
   9  35   1      590.53      582.30     24.67 o 
  11  35   1     2528.08     2588.92     91.24 o 
  13  35   1     1723.25     1687.24     53.07 o 
  15  35   1     1926.49     1987.41    136.79 o 
  17  35   1      348.19      413.90     33.57 o 
  19  35   1     2293.27     2315.54    105.19 o 
  21  35   1     1259.70     1340.71    102.40 o 
  23  35   1      993.28     1009.18     74.72 o 
  25  35   1      398.83      404.35     46.36 o 
   1  37   1     2530.51     2429.07     40.87 o 
   3  37   1      374.17      362.82     20.65 o 
   5  37   1     7409.91     7215.15    143.65 o 
   7  37   1     6397.84     6386.34    225.99 o 
   9  37   1     1063.35      932.86     50.01 o 
  11  37   1      266.77      232.22     23.78 o 
  13  37   1      390.93      413.45     30.40 o 
  15  37   1     2566.32     2586.62    143.87 o 
  17  37   1     1814.25     1823.74    117.35 o 
  19  37   1     3495.79     3490.40    184.06 o 
  21  37   1      804.19      855.05     68.00 o 
  23  37   1      920.16      906.66     48.67 o 
  25  37   1      158.12      120.56     34.77 o 
   1  39   1     1187.72     1392.38     36.77 o 
   3  39   1     2125.35     2088.44     45.22 o 
   5  39   1     5975.17     5831.52    224.94 o 
   7  39   1     1318.49     1402.63     42.71 o 
   9  39   1      320.52      388.65     33.31 o 
  11  39   1     1243.30     1249.14     51.95 o 
  13  39   1      610.96      597.49     54.32 o 
  15  39   1     3470.25     3525.13    267.72 o 
  17  39   1      398.95      373.42     33.28 o 
  19  39   1      253.81      274.66     38.16 o 
  21  39   1      667.81      673.30     65.20 o 
  23  39   1      585.66      615.59     53.04 o 
   1  41   1     2159.37     2106.45     73.18 o 
   3  41   1     2847.58     2915.38     89.34 o 
   5  41   1     1328.52     1487.10     75.61 o 
   7  41   1      400.59      420.51     45.93 o 
   9  41   1     1521.79     1534.36     95.85 o 
  11  41   1     5249.30     5315.10    451.70 o 
  13  41   1     1016.13      965.14     63.54 o 
  15  41   1     3412.47     3463.68    336.36 o 
  17  41   1      135.08       90.35     25.33 o 
  19  41   1       14.66        1.53     21.79 o 
  21  41   1      562.58      617.36     69.42 o 
  23  41   1     1778.05     1813.68    108.22 o 
   1  43   1      627.70      680.88     43.47 o 
   3  43   1     2185.49     2323.34     97.33 o 
   5  43   1     1794.34     1557.52     96.21 o 
   7  43   1     1626.03     1582.78    268.56 o 
   9  43   1      690.09      755.53    123.92 o 
  11  43   1     1027.99      970.05    166.81 o 
  13  43   1      973.96      996.99    188.65 o 
  15  43   1      189.03      160.61     57.47 o 
  17  43   1      743.73      604.32    149.39 o 
  19  43   1      623.40      609.53     50.44 o 
  21  43   1      720.60      817.03     73.38 o 
   1  45   1     2213.05     2326.59     81.30 o 
   3  45   1      906.14      978.12     52.68 o 
   5  45   1      438.96      468.23     63.74 o 
   7  45   1     2337.50     2414.94    224.15 o 
   9  45   1     1143.37     1108.96    101.68 o 
  11  45   1      750.45      778.65     79.64 o 
  13  45   1     1332.59     1369.85    202.18 o 
  15  45   1      806.86      854.69    192.68 o 
  17  45   1      514.61      498.57    103.00 o 
  19  45   1        7.24       23.62     33.65 o 
  21  45   1      391.75      457.15     64.40 o 
   1  47   1       76.35       62.55     25.73 o 
   3  47   1     1922.03     1934.69    153.22 o 
   5  47   1     1313.89     1122.15     85.65 o 
   7  47   1      253.62      268.03     57.54 o 
   9  47   1     2756.61     2857.29    470.41 o 
  11  47   1     1361.65     1427.08    155.20 o 
  13  47   1      288.86      315.29     77.27 o 
  15  47   1      847.93      835.08     78.79 o 
  17  47   1      915.69      933.15    166.28 o 
  19  47   1      426.03      476.81     62.16 o 
   1  49   1      442.64      574.41     48.07 o 
   3  49   1     1326.52     1313.90     91.72 o 
   5  49   1      510.30      399.21     64.27 o 
   7  49   1      677.88      520.49     71.00 o 
   9  49   1     2167.09     1764.32    115.34 o 
  11  49   1      277.73      255.40     35.24 o 
  13  49   1      163.92      189.99     33.69 o 
  15  49   1      318.93      363.66     42.80 o 
  17  49   1      208.81      196.37     45.27 o 
  19  49   1      598.18      738.25     70.34 o 
   1  51   1      956.84      914.07     56.03 o 
   3  51   1      364.20      376.64     63.35 o 
   5  51   1     1170.37     1196.58     92.91 o 
   7  51   1      850.11      898.85     83.01 o 
   9  51   1      261.72      244.15     59.91 o 
  11  51   1      807.26      681.76     88.29 o 
  13  51   1     1099.39     1099.08    208.12 o 
  15  51   1      724.04      860.85     70.34 o 
  17  51   1      645.30      607.46     68.62 o 
   1  53   1      176.64      197.04     36.77 o 
   3  53   1     2444.32     2287.85    127.48 o 
   5  53   1      234.41      255.50     59.12 o 
   7  53   1      827.63      793.15     81.95 o 
   9  53   1      184.73      232.00     60.71 o 
  11  53   1      529.54      481.56     79.05 o 
  15  53   1      723.30      760.68     67.97 o 
   1  55   1      249.21      174.86     53.18 o 
   3  55   1     1358.66     1260.59     97.26 o 
   5  55   1     1097.01      975.66     88.95 o 
   7  55   1     1480.32     1391.90    106.24 o 
   9  55   1     1776.01     1665.08    120.23 o 
   1  57   1      727.97      648.37     81.56 o 
   5  57   1     2137.02     1988.67    126.82 o 
   3  59   1      211.94      176.97     58.73 o 
   2   0   2    25430.60    25784.08    264.55 o 
   6   0   2     5205.18     4940.18     57.82 o 
  10   0   2    10383.59    10910.36    113.31 o 
  14   0   2    10438.93    10496.46    136.20 o 
  18   0   2     4459.63     4363.73     71.82 o 
  22   0   2     2487.58     2625.30     70.64 o 
  26   0   2     2488.45     2362.33     70.72 o 
  30   0   2     1125.40     1108.40    114.68 o 
   0   2   2    28831.96    28240.21    346.77 o 
   2   2   2      878.35      914.70     17.12 o 
   4   2   2    17302.29    18260.43    129.26 o 
   6   2   2     1843.32     2072.98     19.99 o 
   8   2   2     1493.06     1500.17     17.12 o 
  10   2   2     2461.37     2597.76     26.29 o 
  12   2   2     6661.36     6273.67     61.05 o 
  14   2   2     2506.38     2507.92     32.31 o 
  16   2   2     4310.22     4329.06     48.93 o 
  18   2   2      693.51      726.26     18.61 o 
  20   2   2      780.22      783.05     20.24 o 
  22   2   2       50.77       57.32     13.27 o 
  24   2   2      441.66      425.07     23.98 o 
  26   2   2        6.50       20.80     14.94 o 
  28   2   2      471.73      479.09     32.81 o 
  30   2   2      277.12      306.19     30.13 o 
   2   4   2     4048.81     3965.17     38.95 o 
   4   4   2     2653.60     3015.08     24.21 o 
   6   4   2    22289.41    22031.49    155.66 o 
   8   4   2      250.34      336.78      8.06 o 
  10   4   2       73.25      100.40      6.14 o 
  12   4   2     1227.89     1177.82     20.67 o 
  14   4   2     2455.53     2348.38     31.00 o 
  16   4   2     1627.69     1568.22     25.59 o 
  18   4   2     7624.51     7521.06     76.48 o 
  20   4   2      977.52      993.34     22.58 o 
  22   4   2     3001.55     2943.45     54.95 o 
  24   4   2      343.00      411.03     25.39 o 
  26   4   2      232.08      258.91     24.98 o 
  28   4   2      164.93      118.33     21.93 o 
  30   4   2     1897.36     1808.19     86.65 o 
   0   6   2    13032.94    12342.63    161.94 o 
   2   6   2     5179.52     5490.45     46.37 o 
   4   6   2     6404.79     6274.47     44.35 o 
   6   6   2     7105.40     7723.01     56.41 o 
   8   6   2      263.79      166.84      6.45 o 
  10   6   2      471.53      531.46     10.77 o 
  12   6   2    22004.02    21093.65    187.18 o 
  14   6   2      256.13      259.69     13.29 o 
  16   6   2     5601.42     5265.76     56.47 o 
  18   6   2       76.20       68.81     10.26 o 
  20   6   2     1099.53     1035.35     23.30 o 
  22   6   2      275.81      304.91     20.01 o 
  24   6   2     6418.63     6232.59     90.72 o 
  26   6   2      543.48      547.28     30.17 o 
  28   6   2      247.49      268.75     27.62 o 
  30   6   2      460.29      544.30     36.92 o 
   2   8   2    13756.45    14079.23     94.06 o 
   4   8   2     7002.63     7952.19     56.92 o 
   6   8   2    42783.43    44105.32    293.01 o 
   8   8   2     3400.07     3859.65     33.77 o 
  10   8   2     6135.64     6407.55     63.61 o 
  12   8   2     4544.30     4049.85     43.68 o 
  14   8   2     2046.43     1925.47     29.02 o 
  16   8   2      469.20      395.39     13.99 o 
  18   8   2     1157.14     1167.32     23.29 o 
  20   8   2      183.20      180.25     12.65 o 
  22   8   2      439.59      500.82     23.54 o 
  24   8   2       49.55       92.30     17.19 o 
  26   8   2      519.18      554.71     33.49 o 
  28   8   2      373.77      306.64     28.93 o 
  30   8   2     1102.55     1175.99     52.02 o 
   0  10   2    21731.54    22297.86    201.35 o 
   2  10   2     5564.43     6176.05     45.44 o 
   4  10   2    12646.80    13060.71     90.82 o 
   6  10   2    11896.41    13045.03     99.65 o 
   8  10   2     8215.99     8228.24     63.76 o 
  10  10   2      250.69      181.64      8.42 o 
  12  10   2     8328.03     8324.08     82.14 o 
  14  10   2     3723.51     3317.39     41.52 o 
  16  10   2     3089.37     2881.53     39.04 o 
  18  10   2     1386.91     1246.16     27.75 o 
  20  10   2      690.47      641.00     18.81 o 
  22  10   2     1579.56     1528.66     36.99 o 
  24  10   2     3267.22     3211.92     63.92 o 
  26  10   2     1966.54     1935.08     49.59 o 
  28  10   2     1705.55     1655.47     63.10 o 
  30  10   2      907.06     1000.52     69.13 o 
   2  12   2    15206.96    16116.56    114.32 o 
   4  12   2     1567.27     1625.26     16.19 o 
   6  12   2     5006.76     4906.72     42.89 o 
   8  12   2      664.37      733.73     11.83 o 
  10  12   2     7375.03     7308.93     67.94 o 
  12  12   2     2386.56     2288.15     29.39 o 
  14  12   2     6085.93     5592.54     60.80 o 
  16  12   2      156.67      179.96     11.49 o 
  18  12   2     8524.79     8019.23     84.90 o 
  20  12   2      286.06      316.36     18.62 o 
  22  12   2     2990.12     3002.21     54.26 o 
  24  12   2       67.15       54.07     15.89 o 
  26  12   2     1175.32     1126.41     52.82 o 
  28  12   2       21.58       47.26     19.00 o 
   0  14   2    15000.05    14931.89    170.55 o 
   2  14   2     7370.83     7842.35     59.39 o 
   4  14   2     3559.93     3493.59     28.90 o 
   6  14   2      477.80      696.75     11.31 o 
   8  14   2    11402.77    11627.62     95.85 o 
  10  14   2     1049.18     1005.78     17.27 o 
  12  14   2     4630.52     4774.97     49.27 o 
  14  14   2      687.43      721.00     16.74 o 
  16  14   2     3124.01     3342.76     46.13 o 
  18  14   2       59.43       32.55      9.21 o 
  20  14   2     1230.61     1194.65     26.25 o 
  22  14   2      871.92      846.64     28.15 o 
  24  14   2     1034.52     1007.80     34.88 o 
  26  14   2       99.50      123.91     20.08 o 
  28  14   2     1446.91     1451.14     45.07 o 
   2  16   2     5354.02     5585.29     44.61 o 
   4  16   2     2534.95     2518.20     23.95 o 
   6  16   2    18796.96    18770.88    141.30 o 
   8  16   2     2414.49     2511.74     30.90 o 
  10  16   2     2505.90     2440.17     29.75 o 
  12  16   2     1016.96      964.86     18.32 o 
  14  16   2      698.76      720.11     16.78 o 
  16  16   2      648.68      571.06     16.16 o 
  18  16   2     2729.62     2737.50     39.51 o 
  20  16   2      159.92      128.06     13.41 o 
  22  16   2      646.19      655.55     30.00 o 
  24  16   2      370.64      357.16     27.35 o 
  26  16   2      334.15      345.14     39.77 o 
  28  16   2      414.36      482.61     34.43 o 
   0  18   2    33329.41    34055.99    382.22 o 
   2  18   2     1127.69     1202.29     15.57 o 
   4  18   2     6027.92     6104.19     50.97 o 
   6  18   2      477.23      439.38     12.40 o 
   8  18   2      418.19      379.76     13.60 o 
  10  18   2     1321.43     1257.72     21.45 o 
  12  18   2     9659.25     9543.88     88.26 o 
  14  18   2     3335.03     3214.58     39.24 o 
  16  18   2     1312.01     1361.67     24.32 o 
  18  18   2      645.05      581.33     30.00 o 
  20  18   2      328.43      311.10     21.74 o 
  22  18   2     1426.95     1476.55     45.58 o 
  24  18   2     3092.88     3073.83     85.20 o 
  26  18   2      284.22      237.66     26.12 o 
  28  18   2      648.10      725.58     53.18 o 
   2  20   2     4118.21     4358.29     42.36 o 
   4  20   2     2381.23     2211.21     25.91 o 
   6  20   2    12923.04    12658.68    120.68 o 
   8  20   2      946.72      921.50     18.91 o 
  10  20   2    17400.99    16958.24    153.02 o 
  12  20   2     3388.85     3307.69     41.40 o 
  14  20   2     1021.65     1092.28     22.57 o 
  16  20   2     2907.64     2902.96     40.46 o 
  18  20   2     6957.20     6975.29     82.35 o 
  20  20   2      975.70      982.59     48.03 o 
  22  20   2     1204.22     1228.82     41.79 o 
  24  20   2      451.55      517.70     32.82 o 
  26  20   2      787.56      786.04     46.64 o 
  28  20   2       36.99       73.18     32.10 o 
   0  22   2     6025.14     6026.62     84.33 o 
   2  22   2     3474.84     3674.95     39.17 o 
   4  22   2     2920.75     2760.03     34.49 o 
   6  22   2     1259.96     1157.52     20.40 o 
   8  22   2    14676.86    14085.87    135.75 o 
  10  22   2     1567.55     1483.67     24.67 o 
  12  22   2     4503.48     4581.80     52.20 o 
  14  22   2     3932.95     3816.19     47.38 o 
  16  22   2      356.45      371.80     15.84 o 
  18  22   2      315.45      305.63     16.72 o 
  20  22   2      175.26      135.94     17.79 o 
  22  22   2      737.58      720.50     33.91 o 
  24  22   2     2286.52     2449.81     78.84 o 
  26  22   2      175.36      149.64     30.58 o 
  28  22   2     3025.24     3262.57    243.49 o 
   2  24   2     3526.63     3591.46     38.88 o 
   4  24   2      799.39      778.03     16.11 o 
   6  24   2     3566.43     3430.20     44.85 o 
   8  24   2     5629.91     5643.63     62.93 o 
  10  24   2    13365.93    13046.73    120.74 o 
  12  24   2     2675.99     2508.49     38.75 o 
  14  24   2      495.27      511.47     16.71 o 
  16  24   2      329.45      324.33     15.44 o 
  18  24   2     1766.30     1798.26     37.52 o 
  20  24   2      294.81      401.96     24.40 o 
  22  24   2      586.41      547.42     35.91 o 
  24  24   2      670.76      708.72     43.87 o 
  26  24   2      651.02      686.10     46.82 o 
  28  24   2      243.53      233.98     49.75 o 
   0  26   2     8063.44     7979.91    131.23 o 
   2  26   2     1694.84     1748.52     24.15 o 
   4  26   2     4814.80     4779.58     53.28 o 
   6  26   2     1709.84     1646.33     30.00 o 
   8  26   2      757.49      816.68     20.13 o 
  10  26   2     3005.03     2995.86     38.48 o 
  12  26   2     1400.75     1429.69     25.59 o 
  14  26   2      460.78      455.67     16.42 o 
  16  26   2     2010.73     2028.13     33.59 o 
  18  26   2       17.91       -0.10     11.82 o 
  20  26   2      553.54      549.71     30.30 o 
  22  26   2      421.37      441.26     30.33 o 
  24  26   2      526.30      522.17     42.10 o 
  26  26   2     1242.91     1356.20     70.03 o 
   2  28   2     1976.23     1785.67     29.34 o 
   4  28   2     1979.37     1845.82     27.84 o 
   6  28   2     4687.20     4589.46     61.18 o 
   8  28   2     2577.15     2499.78     41.11 o 
  10  28   2      736.11      724.62     22.88 o 
  12  28   2     1016.73      950.57     22.43 o 
  14  28   2     1240.90     1197.06     30.36 o 
  16  28   2     2056.70     2093.64     41.70 o 
  18  28   2     2283.50     2362.25     49.06 o 
  20  28   2      936.24      844.36     35.63 o 
  22  28   2     1292.73     1233.69     53.18 o 
  24  28   2      168.83      177.43     31.09 o 
  26  28   2      473.47      528.47     52.61 o 
   0  30   2    14541.19    12842.46    202.74 o 
   2  30   2     1899.82     2048.19     33.04 o 
   4  30   2      740.03      710.13     18.41 o 
   6  30   2      779.41      740.64     20.75 o 
   8  30   2      547.95      505.71     18.45 o 
  10  30   2     1802.92     1830.36     35.57 o 
  12  30   2     8594.71     8720.50     93.78 o 
  14  30   2      405.66      468.95     21.19 o 
  16  30   2     1360.18     1372.80     44.59 o 
  18  30   2       39.15       37.08     14.86 o 
  20  30   2      634.32      636.14     43.62 o 
  22  30   2     1074.99     1144.20     52.04 o 
  24  30   2     1187.43     1152.70     54.46 o 
  26  30   2      245.65      332.04     45.15 o 
   2  32   2       23.97       26.84      8.07 o 
   4  32   2     1964.91     1753.45     36.27 o 
   6  32   2     6195.50     6392.27     81.44 o 
   8  32   2     1322.79     1308.67     33.89 o 
  10  32   2      993.08      969.68     27.64 o 
  12  32   2       78.58       57.89     11.27 o 
  14  32   2      307.87      346.30     18.40 o 
  16  32   2      660.59      645.13     27.20 o 
  18  32   2     5076.59     5320.18    127.61 o 
  20  32   2      223.57      205.51     41.43 o 
  22  32   2      794.66      773.83     45.70 o 
  24  32   2      466.97      437.78     48.26 o 
   0  34   2     8594.56     8006.55    247.41 o 
   2  34   2     4173.63     3851.95     51.79 o 
   4  34   2     3456.63     3360.68     56.01 o 
   6  34   2       41.64       48.77     10.03 o 
   8  34   2      205.80      190.60     14.15 o 
  10  34   2      315.16      309.35     17.32 o 
  12  34   2     1113.81     1046.34     26.58 o 
  14  34   2      717.70      663.58     26.81 o 
  16  34   2      572.92      550.08     27.77 o 
  18  34   2       17.26       39.15     20.85 o 
  20  34   2      196.06      271.94     34.73 o 
  22  34   2      219.34      190.93     32.63 o 
  24  34   2       95.88       81.12     31.95 o 
   2  36   2     2038.10     1986.84     34.33 o 
   4  36   2        2.77       -2.36      9.90 o 
   6  36   2     1736.10     1686.55     37.86 o 
   8  36   2      450.14      456.76     19.55 o 
  10  36   2     2408.74     2425.88     43.97 o 
  12  36   2      353.40      375.52     22.33 o 
  14  36   2      363.71      362.74     23.12 o 
  16  36   2     4707.04     4753.88    104.29 o 
  18  36   2      165.63      178.64     28.77 o 
  20  36   2     2252.86     2311.30    130.31 o 
  22  36   2      616.74      595.67     72.52 o 
  24  36   2      212.00      203.92     58.13 o 
   0  38   2      274.52      254.34     22.82 o 
   2  38   2     5690.71     5686.80    116.87 o 
   4  38   2      313.90      310.80     24.35 o 
   6  38   2      234.15      226.88     22.31 o 
   8  38   2      756.72      749.11     23.90 o 
  10  38   2     2081.16     2186.46     45.84 o 
  12  38   2     2308.28     2258.30     48.07 o 
  14  38   2      345.08      382.24     30.69 o 
  16  38   2     1871.78     1943.33    110.59 o 
  18  38   2      147.34      175.86     28.71 o 
  20  38   2     1388.80     1292.58     57.10 o 
  22  38   2      440.98      474.04     50.01 o 
   2  40   2     3799.20     3669.31     85.90 o 
   4  40   2     2357.22     2380.45     58.24 o 
   6  40   2     3715.84     3788.94    103.01 o 
   8  40   2     2296.23     2244.70    100.13 o 
  10  40   2      247.90      235.73     21.30 o 
  12  40   2      209.15      228.77     26.33 o 
  14  40   2      141.21      107.97     23.72 o 
  16  40   2     1150.85     1213.35     85.26 o 
  18  40   2      597.40      646.83     44.83 o 
  20  40   2      726.42      835.17     55.51 o 
  22  40   2      882.49     1038.73     63.20 o 
   0  42   2     4729.28     4765.76     98.18 o 
   2  42   2      625.01      623.87     26.07 o 
   4  42   2     1637.71     1607.83    207.33 o 
   6  42   2      734.91      720.09     35.49 o 
   8  42   2      527.15      594.96     33.90 o 
  10  42   2      912.08      860.16     39.63 o 
  12  42   2     1996.05     2021.74     94.73 o 
  14  42   2     2465.56     2532.41     88.90 o 
  16  42   2     2343.68     2358.69     73.46 o 
  18  42   2        2.85        7.88     22.81 o 
  20  42   2     1308.50     1368.39     69.78 o 
   2  44   2      553.40      646.42     43.55 o 
   4  44   2     2319.58     2243.60    270.94 o 
   6  44   2     2675.93     2489.97    150.28 o 
   8  44   2      981.63      924.11     98.25 o 
  10  44   2     1657.57     1766.55    145.95 o 
  12  44   2      622.85      632.85     71.09 o 
  14  44   2      219.43      207.27     28.78 o 
  16  44   2      241.78      270.70     41.81 o 
  18  44   2      908.89      951.55    159.35 o 
  20  44   2      518.15      540.92     67.90 o 
   2  46   2      369.81      334.02     56.35 o 
   4  46   2     1436.64     1404.53     73.51 o 
   6  46   2      267.64      225.19     35.57 o 
   8  46   2      296.13      271.66     34.08 o 
  10  46   2     1149.72     1179.15    231.48 o 
  12  46   2      816.89      762.27    199.47 o 
  14  46   2      995.86     1049.56    111.05 o 
  16  46   2      809.02      776.86     52.50 o 
  18  46   2      145.29       95.55     42.89 o 
   2  48   2      519.48      529.60     69.68 o 
   4  48   2      728.74      652.46     71.92 o 
   6  48   2      233.24      245.73     58.20 o 
   8  48   2     1133.13     1082.82     94.62 o 
  10  48   2       15.08       66.65     47.51 o 
  12  48   2      101.30      100.69     53.32 o 
  14  48   2      734.23      523.13     84.33 o 
  16  48   2      582.58      675.43     71.40 o 
  18  48   2      751.75      847.65     77.47 o 
   2  50   2     2606.36     2575.81    137.51 o 
   4  50   2      967.76      773.88     80.37 o 
   6  50   2      409.98      220.26     58.60 o 
   8  50   2       52.07       70.21     47.77 o 
  10  50   2      658.32      552.43     81.95 o 
  12  50   2      198.49      191.23     63.87 o 
   4  52   2     3886.51     3471.89    173.81 o 
   6  52   2     1592.39     1582.86    114.68 o 
   8  52   2      631.36      411.49     72.72 o 
  10  52   2     1262.85     1090.48    102.15 o 
   4  54   2      109.49       73.24     51.60 o 
   6  54   2       86.94      154.80     57.94 o 
   8  54   2      148.95       60.84     53.45 o 
   6  56   2      614.27      434.05     79.31 o 
   1   1   3    11073.64    11331.42     95.30 o 
   3   1   3      292.32      312.07      8.94 o 
   5   1   3     2388.20     2523.61     23.96 o 
   7   1   3     2591.00     2593.96     26.57 o 
   9   1   3      353.58      357.13     12.18 o 
  11   1   3     2763.37     2628.18     32.79 o 
  13   1   3     3360.58     3315.74     39.96 o 
  15   1   3      380.25      375.68     17.66 o 
  17   1   3     3257.40     3261.43     48.08 o 
  19   1   3      806.34      792.41     27.08 o 
  21   1   3     1656.48     1735.84     41.15 o 
  23   1   3      805.23      787.72     29.57 o 
  25   1   3      648.97      716.95     30.12 o 
  27   1   3      255.66      255.96     23.33 o 
   1   3   3     1195.65     1144.87     16.74 o 
   3   3   3      783.60      807.60     13.83 o 
   5   3   3     3253.20     3248.27     30.90 o 
   7   3   3     6265.65     6040.61     47.21 o 
   9   3   3      123.87      115.01      8.34 o 
  11   3   3     5229.54     4913.37     54.52 o 
  13   3   3     2522.76     2299.90     31.52 o 
  15   3   3       70.25       50.02      8.56 o 
  17   3   3     2792.75     2922.15     44.95 o 
  19   3   3     1007.98      975.99     29.79 o 
  21   3   3       15.15       34.73     13.78 o 
  23   3   3      203.09      212.50     20.24 o 
  25   3   3     1032.52      924.28     33.06 o 
  27   3   3      112.31      110.94     19.58 o 
   1   5   3     3185.94     3337.76     31.45 o 
   3   5   3     2199.02     2230.51     25.63 o 
   5   5   3     2723.95     2554.75     22.69 o 
   7   5   3     5305.77     5338.70     48.28 o 
   9   5   3      670.61      694.11     15.44 o 
  11   5   3      629.41      669.03     16.55 o 
  13   5   3     1215.43     1180.04     22.99 o 
  15   5   3     1262.09     1216.27     23.11 o 
  17   5   3     1148.48     1118.37     26.44 o 
  19   5   3     1497.00     1419.53     35.56 o 
  21   5   3      799.72      794.37     28.53 o 
  23   5   3      302.81      363.66     24.09 o 
  25   5   3     1048.69     1079.31     35.47 o 
  27   5   3       71.42       63.85     17.91 o 
   1   7   3     3991.12     3856.30     34.86 o 
   3   7   3     1908.33     2015.96     23.96 o 
   5   7   3     6107.84     6534.43     47.69 o 
   7   7   3      304.13      280.52     11.37 o 
   9   7   3      654.81      706.63     14.93 o 
  11   7   3     2783.95     2504.15     35.95 o 
  13   7   3     3284.27     2980.92     39.53 o 
  15   7   3       55.80       44.75      8.68 o 
  17   7   3     1436.50     1308.58     33.02 o 
  19   7   3      882.21      864.61     28.28 o 
  21   7   3        6.79        2.30     11.91 o 
  23   7   3     1316.87     1299.14     37.17 o 
  25   7   3      414.16      370.39     25.53 o 
  27   7   3      302.53      290.72     29.74 o 
   1   9   3      515.29      410.17     10.25 o 
   3   9   3     4162.54     4297.66     34.83 o 
   5   9   3     1813.78     1911.61     19.77 o 
   7   9   3     4117.94     4260.53     43.01 o 
   9   9   3     3070.69     3145.90     35.90 o 
  11   9   3      516.61      547.39     15.87 o 
  13   9   3     1740.05     1485.03     27.90 o 
  15   9   3     1132.13     1123.07     23.71 o 
  17   9   3     2288.02     2378.60     45.84 o 
  19   9   3      771.61      783.69     36.22 o 
  21   9   3      182.09      167.16     17.88 o 
  23   9   3     2275.19     2297.68     56.07 o 
  25   9   3      558.27      541.27     30.57 o 
  27   9   3      689.14      729.37     45.09 o 
   1  11   3     8465.92     8255.53     62.56 o 
   3  11   3     1501.24     1536.91     16.23 o 
   5  11   3     1870.56     1876.92     20.80 o 
   7  11   3     6084.02     6169.36     58.35 o 
   9  11   3     4229.27     4213.47     44.69 o 
  11  11   3    13241.43    13624.34    119.82 o 
  13  11   3     1531.92     1404.50     23.82 o 
  15  11   3      966.44      954.22     29.38 o 
  17  11   3      947.18      861.37     41.10 o 
  19  11   3      322.15      329.00     21.18 o 
  21  11   3      897.45      831.97     35.40 o 
  23  11   3      254.31      290.76     24.61 o 
  25  11   3      933.30      918.89     36.55 o 
  27  11   3       22.24       33.08     23.94 o 
   1  13   3     6975.13     7049.21     60.82 o 
   3  13   3     2556.30     2561.55     24.59 o 
   5  13   3     2834.62     2938.24     33.91 o 
   7  13   3     3962.25     4115.97     48.72 o 
   9  13   3     2484.34     2473.82     32.72 o 
  11  13   3     3914.57     3927.17     46.58 o 
  13  13   3      928.46      953.12     21.07 o 
  15  13   3      872.79      821.48     22.22 o 
  17  13   3     2633.16     2541.83     53.22 o 
  19  13   3      839.47      850.45     47.84 o 
  21  13   3      599.41      625.17     29.74 o 
  23  13   3      858.52      868.56     34.42 o 
  25  13   3      346.12      393.32     28.45 o 
  27  13   3      990.98     1057.79     51.68 o 
   1  15   3      900.48      934.78     14.03 o 
   3  15   3     2034.40     1864.07     22.25 o 
   5  15   3    14546.66    14579.39    129.18 o 
   7  15   3     2829.34     2708.78     35.88 o 
   9  15   3     9119.14     9089.08     88.31 o 
  11  15   3     3566.31     3715.25     45.38 o 
  13  15   3     1808.19     1833.61     30.08 o 
  15  15   3      733.78      732.01     20.11 o 
  17  15   3     4069.11     3995.35     70.85 o 
  19  15   3      782.98      709.23     29.14 o 
  21  15   3      264.59      285.13     23.52 o 
  23  15   3     1074.61     1042.18     37.38 o 
  25  15   3     1965.02     1963.32     53.00 o 
  27  15   3      600.12      595.65     43.36 o 
   1  17   3     3218.00     3190.90     38.59 o 
   3  17   3     2697.36     2727.16     29.53 o 
   5  17   3     4619.87     4508.46     48.35 o 
   7  17   3     2638.41     2518.69     35.12 o 
   9  17   3      395.69      439.44     14.23 o 
  11  17   3       77.86       74.47      9.10 o 
  13  17   3    10909.59    10750.18    105.38 o 
  15  17   3     2504.47     2483.70     46.58 o 
  17  17   3      197.93      195.62     19.05 o 
  19  17   3      156.16      123.32     17.62 o 
  21  17   3     1607.60     1591.99     44.36 o 
  23  17   3     1152.79     1197.33     39.92 o 
  25  17   3      157.07      149.54     24.44 o 
  27  17   3      271.48      285.63     33.74 o 
   1  19   3     1014.28      980.62     18.66 o 
   3  19   3     1288.99     1185.42     18.55 o 
   5  19   3      242.10      277.33     11.64 o 
   7  19   3     7875.66     7857.35     82.91 o 
   9  19   3      717.99      664.28     16.74 o 
  11  19   3     1469.17     1479.37     25.69 o 
  13  19   3     3883.52     4029.88     49.77 o 
  15  19   3      473.45      449.42     22.28 o 
  17  19   3      587.00      595.76     25.14 o 
  19  19   3     1623.88     1583.58     49.14 o 
  21  19   3       92.67       77.55     17.12 o 
  23  19   3     1386.00     1414.71     43.47 o 
  25  19   3     1285.61     1343.96     54.13 o 
  27  19   3      228.79      234.86     36.77 o 
   1  21   3     3458.60     3564.54     43.69 o 
   3  21   3     4079.02     3933.58     50.33 o 
   5  21   3     8637.75     8627.45     88.34 o 
   7  21   3     3004.22     3031.83     40.16 o 
   9  21   3      671.46      635.30     16.67 o 
  11  21   3     3112.55     3182.22     41.46 o 
  13  21   3     1359.07     1338.91     26.20 o 
  15  21   3      343.27      383.34     21.18 o 
  17  21   3     1123.15     1109.48     31.95 o 
  19  21   3      107.07      100.79     17.85 o 
  21  21   3      107.93       64.22     17.16 o 
  23  21   3       18.59       17.33     16.35 o 
  25  21   3      501.56      459.93     38.34 o 
   1  23   3     4398.91     4194.01     49.97 o 
   3  23   3        2.06      -12.82      6.62 o 
   5  23   3      677.34      720.32     18.75 o 
   7  23   3     1551.78     1532.54     26.52 o 
   9  23   3      594.53      546.78     16.97 o 
  11  23   3      971.65      998.70     21.78 o 
  13  23   3     2405.04     2544.58     46.28 o 
  15  23   3     1645.62     1641.34     37.49 o 
  17  23   3     1668.91     1704.78     39.87 o 
  19  23   3     1458.66     1496.04     49.69 o 
  21  23   3      851.96      798.41     33.36 o 
  23  23   3      770.75      711.74     33.70 o 
  25  23   3      339.96      281.43     33.04 o 
   1  25   3     3002.33     2782.59     37.68 o 
   3  25   3      628.25      576.96     17.43 o 
   5  25   3     4945.84     4817.32     71.69 o 
   7  25   3     2878.87     2764.61     38.55 o 
   9  25   3      129.04      107.65     10.72 o 
  11  25   3     2582.53     2582.90     37.14 o 
  13  25   3     1920.38     1934.46     40.00 o 
  15  25   3      976.53     1019.58     30.18 o 
  17  25   3     2025.71     1966.22     43.14 o 
  19  25   3      886.76      896.59     33.39 o 
  21  25   3       49.42       60.75     17.75 o 
  23  25   3      929.39     1009.00     42.98 o 
  25  25   3       11.63       -5.99     20.40 o 
   1  27   3     1305.70     1379.75     25.03 o 
   3  27   3      678.57      687.20     19.14 o 
   5  27   3     2120.63     1975.25     39.74 o 
   7  27   3     1052.76     1056.38     25.85 o 
   9  27   3      114.04       94.11     10.55 o 
  11  27   3     2301.18     2291.05     43.23 o 
  13  27   3      639.75      666.40     24.74 o 
  15  27   3      211.02      222.60     18.75 o 
  17  27   3      574.05      608.78     26.51 o 
  19  27   3       93.86       95.74     17.49 o 
  21  27   3      123.60       97.36     19.75 o 
  23  27   3     2347.77     2431.53     73.11 o 
  25  27   3      129.82      127.19     31.35 o 
   1  29   3     1426.98     1275.48     25.78 o 
   3  29   3     1813.42     1612.91     32.45 o 
   5  29   3      356.25      348.16     18.61 o 
   7  29   3       99.97       97.61     13.22 o 
   9  29   3     1793.70     1824.56     40.54 o 
  11  29   3      330.44      330.32     28.70 o 
  13  29   3     1742.10     1747.55     38.88 o 
  15  29   3       50.34       56.08     14.58 o 
  17  29   3      528.58      513.35     26.27 o 
  19  29   3      972.43     1008.97     34.17 o 
  21  29   3      604.70      658.18     32.80 o 
  23  29   3      222.66      193.12     29.13 o 
   1  31   3     1532.47     1266.39     28.05 o 
   3  31   3     1036.60     1009.61     25.84 o 
   5  31   3     1607.69     1698.38     37.80 o 
   7  31   3      575.95      525.27     32.00 o 
   9  31   3      203.87      167.30     18.24 o 
  11  31   3      942.76      917.14     30.08 o 
  13  31   3      120.96      141.35     25.92 o 
  15  31   3      720.27      725.91     29.46 o 
  17  31   3      181.88      190.26     19.25 o 
  19  31   3       78.32       75.50     17.37 o 
  21  31   3      985.03     1001.38     37.93 o 
  23  31   3      113.33       77.91     25.85 o 
   1  33   3       55.58       40.45     10.83 o 
   3  33   3     1369.21     1383.06     31.04 o 
   5  33   3     1420.05     1544.02     49.42 o 
   7  33   3     2362.33     2361.52     63.87 o 
   9  33   3       23.86       16.05     17.15 o 
  11  33   3     1277.43     1308.06     36.11 o 
  13  33   3      818.50      849.70     30.97 o 
  15  33   3     1100.45     1070.54     35.25 o 
  17  33   3     1728.04     1615.19     44.78 o 
  19  33   3      701.75      668.14     32.89 o 
  21  33   3      379.70      360.98     34.64 o 
  23  33   3       83.72       76.75     44.54 o 
   1  35   3     1389.43     1343.71     44.08 o 
   3  35   3     1509.44     1459.67     41.45 o 
   5  35   3      298.72      322.04     27.80 o 
   7  35   3     2223.56     2381.17     68.83 o 
   9  35   3      177.01      181.69     25.10 o 
  11  35   3     1808.06     1868.21     50.71 o 
  13  35   3      469.67      515.16     29.30 o 
  15  35   3     1100.24     1085.95     36.08 o 
  17  35   3      549.78      535.04     31.40 o 
  19  35   3      289.76      253.57     24.97 o 
  21  35   3      588.65      663.18     42.24 o 
   1  37   3     1797.63     1876.73     53.60 o 
   3  37   3     1502.91     1481.28     42.55 o 
   5  37   3      186.17      169.67     39.56 o 
   7  37   3      237.92      207.91     25.27 o 
   9  37   3     2458.27     2587.75     70.78 o 
  11  37   3     2614.18     2841.67     65.09 o 
  13  37   3       63.07       72.32     17.00 o 
  15  37   3      578.54      582.44     29.68 o 
  17  37   3      917.47      922.08     41.85 o 
  19  37   3      271.60      259.46     27.87 o 
  21  37   3      431.10      411.13     72.39 o 
   1  39   3     1533.46     1506.43     62.05 o 
   3  39   3      550.37      540.93     32.59 o 
   5  39   3     2159.56     2261.89     63.25 o 
   7  39   3     1308.06     1267.16     48.06 o 
   9  39   3      717.99      701.83     40.28 o 
  11  39   3      583.27      610.68     32.57 o 
  13  39   3      423.01      479.16     53.98 o 
  15  39   3      574.76      532.87     30.40 o 
  17  39   3      538.20      481.25     57.31 o 
  19  39   3      178.40      226.15     48.50 o 
  21  39   3      209.92      198.35     51.47 o 
   1  41   3       58.36       60.98     28.04 o 
   3  41   3      721.89      667.78     36.06 o 
   5  41   3       98.03       73.39     21.15 o 
   7  41   3      654.29      647.32     38.54 o 
   9  41   3      111.16       97.50     27.81 o 
  11  41   3      311.29      313.23     27.88 o 
  13  41   3     1230.10     1216.22     51.58 o 
  15  41   3      441.89      399.70     46.52 o 
  17  41   3      155.53      127.71     25.63 o 
  19  41   3      126.19       71.36     34.43 o 
   1  43   3       58.06       29.93     25.20 o 
   3  43   3     1822.30     1792.82     99.90 o 
   5  43   3      827.06      730.60     52.04 o 
   7  43   3     1254.16     1206.39     77.06 o 
   9  43   3      602.31      549.27     59.48 o 
  11  43   3      846.72      748.57     36.86 o 
  13  43   3      287.96      280.32     38.78 o 
  15  43   3      164.75      155.76     38.50 o 
  17  43   3     1228.31     1338.98    104.65 o 
   1  45   3      445.08      508.44     44.46 o 
   3  45   3     1485.42     1561.48     92.91 o 
   5  45   3      440.38      429.01     34.66 o 
   7  45   3      906.19      877.48     43.55 o 
   9  45   3      655.60      638.34     67.62 o 
  11  45   3       51.97       58.62     21.93 o 
  13  45   3      225.04      210.35     28.06 o 
  15  45   3      497.33      637.55     82.35 o 
  17  45   3     1365.88     1481.77    110.86 o 
   1  47   3     6915.16     7536.20    246.13 o 
   3  47   3      212.91      242.69     54.90 o 
   5  47   3      400.26      240.90     41.16 o 
   7  47   3      744.23      772.76     74.45 o 
   9  47   3      634.23      566.87     84.97 o 
  11  47   3      687.67      662.89     44.00 o 
  13  47   3     1461.41     1579.69     68.31 o 
  15  47   3       23.90       57.41     47.25 o 
   1  49   3      801.77      928.15     75.88 o 
   3  49   3      290.78      312.51     55.96 o 
   5  49   3     2351.18     2419.55    123.92 o 
   7  49   3      134.17      103.61     35.58 o 
   9  49   3      418.34      373.42     96.32 o 
  11  49   3      658.67      666.90     47.88 o 
  13  49   3        3.18        9.77     44.47 o 
   7  51   3      120.71       68.89     50.54 o 
   0   0   4     1009.14     1027.04     32.39 o 
   4   0   4     3584.51     3852.00     57.90 o 
   8   0   4     6092.50     5826.73     82.15 o 
  12   0   4       50.74       61.06     24.74 o 
  16   0   4      656.14      685.96     53.22 o 
  20   0   4      756.55      677.37     40.15 o 
  24   0   4      462.93      539.52     51.38 o 
   2   2   4      262.94      266.24      9.86 o 
   4   2   4      369.89      365.64     13.69 o 
   6   2   4     2703.51     2617.39     35.78 o 
   8   2   4       65.68       80.84      8.57 o 
  10   2   4     2250.93     2200.52     30.26 o 
  12   2   4     1489.81     1437.39     34.08 o 
  14   2   4      212.27      188.43     17.38 o 
  16   2   4      548.20      537.32     25.49 o 
  18   2   4     1454.05     1427.63     37.85 o 
  20   2   4      352.96      315.80     23.24 o 
  22   2   4      323.59      304.83     24.21 o 
  24   2   4      625.96      650.83     38.65 o 
  26   2   4      383.66      350.72     37.80 o 
   0   4   4     5043.81     5055.79     70.62 o 
   2   4   4      416.02      461.74     12.56 o 
   4   4   4      301.91      310.72     14.57 o 
   6   4   4      966.89      948.49     29.39 o 
   8   4   4     1318.54     1293.77     23.81 o 
  10   4   4       25.62       35.52      8.40 o 
  12   4   4     2983.74     2900.31     50.92 o 
  14   4   4      400.74      390.97     21.71 o 
  16   4   4      203.91      258.71     20.16 o 
  18   4   4      145.89      131.38     17.47 o 
  20   4   4       76.64       75.38     16.51 o 
  22   4   4      247.57      213.42     22.29 o 
  24   4   4      742.18      798.27     44.27 o 
  26   4   4      225.08      169.89     30.47 o 
   2   6   4     6792.55     6834.00     65.06 o 
   4   6   4       46.50       51.37      8.22 o 
   6   6   4     1705.44     1779.09     25.99 o 
   8   6   4      463.88      429.16     14.01 o 
  10   6   4     3829.47     3901.88     47.33 o 
  12   6   4     1081.34     1124.35     33.64 o 
  14   6   4      860.98      863.97     32.90 o 
  16   6   4      359.56      390.97     22.91 o 
  18   6   4      592.32      577.46     29.95 o 
  20   6   4       27.69       17.17     15.78 o 
  22   6   4     1520.49     1593.89     47.64 o 
  24   6   4       80.41      100.42     25.85 o 
   0   8   4     3100.89     3017.58     50.13 o 
   2   8   4     1092.65     1092.58     20.32 o 
   4   8   4     2026.86     1934.52     34.70 o 
   6   8   4      110.82       94.22      8.07 o 
   8   8   4       62.03       55.99      8.01 o 
  10   8   4      249.06      224.12     14.09 o 
  12   8   4     2471.97     2443.05     51.08 o 
  14   8   4      236.74      232.76     20.42 o 
  16   8   4     2070.32     2090.67     49.67 o 
  18   8   4      283.99      333.04     28.83 o 
  20   8   4      523.35      544.90     32.62 o 
  22   8   4     1120.42     1100.19     40.03 o 
  24   8   4      554.74      612.87     43.17 o 
   2  10   4     1202.52     1226.11     23.16 o 
   4  10   4     1134.95     1138.38     22.75 o 
   6  10   4     7109.70     7031.54     69.77 o 
   8  10   4      390.11      421.80     13.83 o 
  10  10   4      312.16      306.73     17.95 o 
  12  10   4      615.97      614.87     26.34 o 
  14  10   4     1176.16     1195.88     36.04 o 
  16  10   4      301.19      316.80     28.46 o 
  18  10   4     3680.87     3759.82     72.83 o 
  20  10   4      580.00      536.85     31.35 o 
  22  10   4      437.43      536.72     32.40 o 
  24  10   4      339.46      322.82     35.04 o 
   0  12   4     8901.76     8945.15    132.98 o 
   2  12   4     2236.81     2231.01     39.24 o 
   4  12   4     1878.15     1866.79     25.97 o 
   6  12   4      457.71      463.58     12.80 o 
   8  12   4     1194.47     1185.50     21.58 o 
  10  12   4      321.21      327.19     18.30 o 
  12  12   4     2387.95     2458.98     45.56 o 
  14  12   4      208.34      238.10     20.75 o 
  16  12   4      970.62      935.76     36.71 o 
  18  12   4      340.38      353.01     26.06 o 
  20  12   4     1161.91     1177.58     40.05 o 
  22  12   4      519.69      506.22     31.63 o 
  24  12   4      619.29      633.07     59.94 o 
   2  14   4      510.18      476.70     13.38 o 
   4  14   4      625.99      602.76     14.51 o 
   6  14   4     2904.73     2939.63     39.20 o 
   8  14   4     1748.74     1769.72     27.17 o 
  10  14   4      612.04      625.10     22.36 o 
  12  14   4     2413.16     2400.19     56.12 o 
  14  14   4     1430.53     1419.02     39.73 o 
  16  14   4     1458.11     1451.98     41.94 o 
  18  14   4     2051.05     2142.32     57.40 o 
  20  14   4      476.26      475.05     30.26 o 
  22  14   4      638.03      717.26     35.39 o 
  24  14   4      355.52      355.26     35.88 o 
   0  16   4     3624.77     3514.69     55.75 o 
   2  16   4     2504.03     2441.92     36.09 o 
   4  16   4     4357.65     4444.38     52.13 o 
   6  16   4     1040.28     1074.33     21.67 o 
   8  16   4      893.73      867.97     24.84 o 
  10  16   4       20.52        7.04     10.95 o 
  12  16   4     3051.20     3001.46     52.16 o 
  14  16   4      381.33      328.55     21.47 o 
  16  16   4     2924.17     2951.26     61.69 o 
  18  16   4      143.48      165.23     23.12 o 
  20  16   4     1033.28      954.10     36.94 o 
  22  16   4      346.23      386.48     32.18 o 
  24  16   4      773.49      800.01     45.58 o 
   2  18   4     4257.20     4040.20     52.52 o 
   4  18   4      990.64      998.80     19.62 o 
   6  18   4     1850.54     1872.77     47.99 o 
   8  18   4      653.70      656.04     22.39 o 
  10  18   4     1042.74     1073.63     28.84 o 
  12  18   4     2317.12     2237.83     44.34 o 
  14  18   4      700.13      612.13     25.24 o 
  16  18   4      196.22      196.50     21.85 o 
  18  18   4      117.07      115.24     19.81 o 
  20  18   4      152.08      180.96     22.89 o 
  22  18   4      433.24      517.76     36.04 o 
  24  18   4      180.50      203.19     31.71 o 
   0  20   4     1691.67     1558.54     61.51 o 
   2  20   4       17.31        5.64      7.88 o 
   4  20   4     2839.29     2761.13     47.42 o 
   6  20   4      430.38      462.08     26.98 o 
   8  20   4     4929.94     5029.50     70.57 o 
  10  20   4      159.85      168.71     16.02 o 
  12  20   4      848.84      851.06     27.58 o 
  14  20   4      652.07      627.51     25.61 o 
  16  20   4     2086.01     2048.56     54.83 o 
  18  20   4      113.24       85.19     18.89 o 
  20  20   4      521.07      492.34     31.35 o 
  22  20   4      523.04      526.34     40.98 o 
  24  20   4      206.03      179.21     35.68 o 
   2  22   4      824.05      858.57     27.36 o 
   4  22   4      976.13      996.02     29.94 o 
   6  22   4      406.52      392.89     25.73 o 
   8  22   4      693.29      728.51     33.57 o 
  10  22   4     2575.37     2664.97     48.12 o 
  12  22   4      151.56      120.01     15.97 o 
  14  22   4      811.54      787.62     28.03 o 
  16  22   4      542.18      563.65     26.95 o 
  18  22   4      776.12      887.55     35.01 o 
  20  22   4      168.39      202.60     24.27 o 
  22  22   4      738.00      744.08     44.21 o 
   0  24   4      849.18      856.45     60.97 o 
   2  24   4     1950.02     1934.28     48.16 o 
   4  24   4     1573.97     1513.22     41.74 o 
   6  24   4       65.47       71.38     16.70 o 
   8  24   4      257.43      243.30     23.44 o 
  10  24   4      772.43      775.57     26.15 o 
  12  24   4     1553.11     1668.67     38.66 o 
  14  24   4      190.32      183.86     18.93 o 
  16  24   4      408.46      451.04     27.53 o 
  18  24   4      174.80      157.98     21.51 o 
  20  24   4        6.90       16.12     18.70 o 
  22  24   4      217.95      236.77     35.18 o 
   2  26   4      127.26      127.70     16.84 o 
   4  26   4      461.57      467.64     31.76 o 
   6  26   4     5057.20     5136.13    146.71 o 
   8  26   4      353.79      338.16     36.05 o 
  10  26   4      255.39      247.26     21.39 o 
  12  26   4       15.75       32.52     13.55 o 
  14  26   4      962.33      979.58     31.68 o 
  16  26   4      314.53      315.21     32.08 o 
  18  26   4      131.89       93.02     20.17 o 
  20  26   4      141.70      139.83     24.64 o 
  22  26   4      597.51      588.34     43.27 o 
   0  28   4      411.23      452.99     35.46 o 
   2  28   4      338.38      356.42     23.50 o 
   4  28   4      626.68      623.22     34.04 o 
   6  28   4      362.59      439.09     39.23 o 
   8  28   4      641.21      655.04     36.38 o 
  10  28   4      272.93      256.35     28.91 o 
  12  28   4      839.64      860.09     32.70 o 
  14  28   4     1593.32     1608.68     40.06 o 
  16  28   4      464.69      479.59     26.89 o 
  18  28   4       86.48       83.81     18.35 o 
  20  28   4      291.88      297.69     47.36 o 
  22  28   4       87.12       53.21     27.74 o 
   2  30   4      407.28      416.93     25.89 o 
   4  30   4     1727.80     1741.31     55.59 o 
   6  30   4     1757.26     1815.47     57.73 o 
   8  30   4      250.23      209.87     46.14 o 
  10  30   4      404.41      391.69     28.56 o 
  12  30   4      331.51      287.36     27.57 o 
  14  30   4       64.57       40.36     17.93 o 
  16  30   4      255.63      249.15     22.39 o 
  18  30   4     1292.09     1324.79     55.61 o 
  20  30   4       54.77       77.46     28.99 o 
   0  32   4     2985.87     2934.03    108.08 o 
   2  32   4      327.72      373.62     40.04 o 
   4  32   4      224.88      210.34     30.97 o 
   6  32   4      176.59      149.94     27.99 o 
   8  32   4      201.43      194.77     26.90 o 
  10  32   4      183.54      165.88     23.69 o 
  12  32   4     1828.90     2005.16     55.77 o 
  14  32   4     1111.88     1123.47     43.42 o 
  16  32   4      150.77      109.22     23.61 o 
  18  32   4       38.53       47.52     22.85 o 
  20  32   4        6.02        2.31     22.38 o 
   2  34   4      395.56      374.51     30.81 o 
   4  34   4      778.40      768.65     46.34 o 
   6  34   4      639.36      702.68     38.52 o 
   8  34   4      536.50      584.84     37.09 o 
  10  34   4     1296.38     1318.98     44.97 o 
  12  34   4      284.69      228.11     26.46 o 
  14  34   4      126.61       93.83     22.57 o 
  16  34   4       49.47       48.21     24.35 o 
  18  34   4      782.30      766.36     55.79 o 
   0  36   4     1008.26      960.13     50.31 o 
   2  36   4      218.49      141.89     24.25 o 
   4  36   4      316.86      345.51     37.33 o 
   6  36   4      118.64       88.26     23.25 o 
   8  36   4      753.33      744.59     41.18 o 
  10  36   4      733.35      800.63     36.74 o 
  12  36   4       72.02       77.81     27.92 o 
  14  36   4        6.14       30.27     20.87 o 
  16  36   4      142.33      123.84     32.42 o 
  18  36   4       11.63       38.44     29.73 o 
   2  38   4      150.03      156.51     25.54 o 
   4  38   4       77.49       18.71     22.01 o 
   6  38   4     1237.91     1260.13     59.70 o 
   8  38   4      983.72     1013.41     73.72 o 
  10  38   4      171.38      118.17     23.86 o 
  12  38   4      385.01      416.12     32.96 o 
  14  38   4      124.33       97.70     24.84 o 
  16  38   4      244.78      240.41     40.16 o 
   0  40   4      311.42      320.56     57.28 o 
   2  40   4      624.17      625.67     45.95 o 
   4  40   4      604.97      658.18     45.61 o 
   6  40   4       55.97       65.98     28.91 o 
   8  40   4       67.10       51.03     23.02 o 
  10  40   4       81.93       49.94     21.79 o 
  12  40   4      469.33      506.21     35.95 o 
  14  40   4      579.84      630.09     51.96 o 
  16  40   4      937.90     1005.70     86.51 o 
   2  42   4     2534.12     2635.41     93.77 o 
   4  42   4     2019.34     1983.10     97.00 o 
   6  42   4        0.79      -15.31     24.05 o 
   8  42   4      493.78      524.94     69.04 o 
  10  42   4     1334.46     1388.19     49.14 o 
  12  42   4      113.59      137.26     37.08 o 
  14  42   4      664.92      699.93     53.84 o 
   0  44   4     2815.33     3024.91    139.63 o 
   2  44   4     1008.22     1101.56     85.39 o 
   4  44   4     1585.53     1607.60     69.30 o 
   6  44   4       54.40       19.67     26.06 o 
   8  44   4      368.03      287.73     39.58 o 
  10  44   4      184.05      199.63     32.38 o 
  12  44   4       23.20        7.76     29.34 o 
   2  46   4      176.80      162.59     52.00 o 
   4  46   4       55.56       19.66     41.31 o 
   6  46   4       66.45       72.53     28.25 o 
   8  46   4      526.53      473.29     46.42 o 
  10  46   4      957.93      893.38     56.52 o 
  12  46   4       33.36       38.45     31.80 o 
   2  48   4     1022.84     1080.71     85.78 o 
   4  48   4       47.49       89.08     44.08 o 
   6  48   4      311.39      256.29     39.73 o 
   8  48   4      145.59      103.39     34.64 o 
   2  50   4        8.64       -5.94     42.63 o 
   4  50   4      280.67      294.69     61.10 o 
   6  50   4      772.76      741.54     78.39 o 
   1   1   5      958.62      953.32     25.06 o 
   3   1   5     1114.81     1129.41     28.08 o 
   5   1   5       53.15       29.15     11.34 o 
   7   1   5      868.61      844.57     26.50 o 
   9   1   5       73.88       52.59     13.32 o 
  11   1   5      736.11      763.09     29.90 o 
  13   1   5      885.25      816.30     32.05 o 
  15   1   5        6.51       18.77     16.00 o 
  17   1   5      267.01      265.56     27.30 o 
  19   1   5      135.58      162.42     32.83 o 
  21   1   5       17.77       20.42     37.68 o 
   1   3   5      125.36      106.15     12.97 o 
   3   3   5      491.39      497.91     22.30 o 
   5   3   5     1719.52     1823.99     40.87 o 
   7   3   5      401.92      428.79     23.61 o 
   9   3   5     1122.13     1084.22     33.83 o 
  11   3   5      511.29      551.41     27.64 o 
  13   3   5      461.68      446.35     27.26 o 
  15   3   5      738.97      743.40     31.97 o 
  17   3   5      188.74      216.43     23.08 o 
  19   3   5      701.86      713.18     42.51 o 
  21   3   5       75.89       72.97     25.58 o 
   1   5   5      153.11      130.42     13.61 o 
   3   5   5      285.34      290.13     18.98 o 
   5   5   5     3874.44     4059.12     67.60 o 
   7   5   5      539.58      527.51     25.07 o 
   9   5   5      388.65      368.20     23.28 o 
  11   5   5      275.91      325.11     23.45 o 
  13   5   5      391.44      388.89     25.88 o 
  15   5   5     1029.35     1142.56     38.72 o 
  17   5   5     1037.98     1054.91     38.62 o 
  19   5   5      579.49      619.00     44.06 o 
  21   5   5      255.30      257.58     32.23 o 
   1   7   5      669.67      659.64     22.08 o 
   3   7   5      937.11      940.87     30.42 o 
   5   7   5      924.57      946.65     29.87 o 
   7   7   5      484.45      489.03     24.83 o 
   9   7   5      123.25      105.22     16.27 o 
  11   7   5      575.11      560.59     27.93 o 
  13   7   5      876.45      916.36     38.94 o 
  15   7   5       29.22       48.48     17.29 o 
  17   7   5      219.56      258.71     25.38 o 
  19   7   5      718.68      697.98     60.40 o 
  21   7   5        0.58       28.14     23.58 o 
   1   9   5     3146.61     3204.89     51.86 o 
   3   9   5       12.20       -3.01     12.26 o 
   5   9   5      724.70      750.03     27.11 o 
   7   9   5      695.99      680.34     32.32 o 
   9   9   5       29.81       14.31     12.71 o 
  11   9   5      617.38      578.64     31.85 o 
  13   9   5      175.05      181.33     22.16 o 
  15   9   5      395.94      386.60     27.05 o 
  17   9   5      152.32      207.34     23.59 o 
  19   9   5      838.41      928.80     46.83 o 
  21   9   5      433.64      332.30     36.08 o 
   1  11   5     1286.03     1334.12     31.14 o 
   3  11   5      399.30      420.97     22.34 o 
   5  11   5      341.24      328.94     21.34 o 
   7  11   5      137.06      133.63     19.86 o 
   9  11   5       31.25       23.77     13.89 o 
  11  11   5      334.21      351.49     24.54 o 
  13  11   5      930.71      915.62     34.15 o 
  15  11   5      361.16      402.92     48.07 o 
  17  11   5      828.57      782.18     38.42 o 
  19  11   5     1091.82     1155.93     51.50 o 
  21  11   5      478.45      417.53     38.19 o 
   1  13   5     2385.73     2394.70     47.78 o 
   3  13   5      778.82      764.23     27.23 o 
   5  13   5       24.43       22.35     12.63 o 
   7  13   5      159.75      153.32     20.37 o 
   9  13   5      174.88      141.53     15.81 o 
  11  13   5      684.38      707.61     29.58 o 
  13  13   5      103.09       78.06     17.55 o 
  15  13   5        7.73       28.64     16.39 o 
  17  13   5      321.77      400.19     29.15 o 
  19  13   5      137.57      145.85     28.26 o 
  21  13   5       87.65       53.24     25.34 o 
   1  15   5       35.09       17.09     13.36 o 
   3  15   5       81.44       78.57     16.74 o 
   5  15   5     1380.70     1374.08     36.70 o 
   7  15   5     2232.24     2358.07     48.57 o 
   9  15   5      385.23      369.60     24.51 o 
  11  15   5      462.48      488.82     27.81 o 
  13  15   5       95.71       73.91     17.59 o 
  15  15   5      124.37      104.12     19.90 o 
  17  15   5      865.11      851.52     36.00 o 
  19  15   5      437.43      464.51     39.68 o 
  21  15   5      303.12      283.52     41.27 o 
   1  17   5     1398.71     1422.92     40.81 o 
   3  17   5       51.91       60.69     15.59 o 
   5  17   5      106.12      112.81     16.64 o 
   7  17   5      735.00      742.87     27.81 o 
   9  17   5      178.59      166.24     18.75 o 
  11  17   5      289.59      255.14     22.34 o 
  13  17   5     2011.63     2063.52     51.16 o 
  15  17   5      127.20       87.76     19.30 o 
  17  17   5      137.51      131.51     24.10 o 
  19  17   5       52.96       38.88     24.08 o 
   1  19   5      864.46      904.72     43.11 o 
   3  19   5      750.56      739.31     33.01 o 
   5  19   5      959.63      966.32     36.80 o 
   7  19   5       64.51       63.80     15.47 o 
   9  19   5      422.66      447.92     26.09 o 
  11  19   5      612.61      624.98     29.49 o 
  13  19   5      202.12      262.67     23.62 o 
  15  19   5      245.62      227.41     24.07 o 
  17  19   5      861.98      938.33     57.04 o 
  19  19   5        5.81       -1.45     21.68 o 
   1  21   5       16.79       16.84     14.61 o 
   3  21   5     1118.26     1125.20     42.57 o 
   5  21   5       34.32       19.64     17.86 o 
   7  21   5     1049.02     1038.16     52.20 o 
   9  21   5      198.73      227.77     21.55 o 
  11  21   5      407.66      418.38     26.77 o 
  13  21   5      543.04      510.35     29.58 o 
  15  21   5      714.19      705.34     33.53 o 
  17  21   5      672.44      640.31     43.00 o 
  19  21   5      517.31      554.81     41.93 o 
   1  23   5      891.15      812.19     32.91 o 
   3  23   5      522.24      528.72     33.24 o 
   5  23   5       48.86       40.52     26.26 o 
   7  23   5     1166.03     1170.11     35.50 o 
   9  23   5      283.06      272.68     22.94 o 
  11  23   5      591.39      583.59     29.71 o 
  13  23   5        1.36       -4.74     16.55 o 
  15  23   5       78.52       70.95     23.27 o 
  17  23   5        5.29       46.12     23.78 o 
  19  23   5        1.28       27.83     26.20 o 
   1  25   5      869.29      929.64     35.13 o 
   3  25   5      540.64      579.22     35.11 o 
   5  25   5      104.40       80.09     27.10 o 
   7  25   5      648.09      631.68     31.64 o 
   9  25   5      194.39      201.56     21.49 o 
  11  25   5       27.78       23.52     16.69 o 
  13  25   5      163.08      134.61     22.12 o 
  15  25   5      375.08      410.75     45.62 o 
  17  25   5      377.68      352.34     64.40 o 
   1  27   5     1164.38     1172.66     39.73 o 
   3  27   5      578.58      558.56     36.18 o 
   5  27   5        8.70       14.59     22.73 o 
   7  27   5      225.16      240.03     39.59 o 
   9  27   5      682.61      716.03     34.10 o 
  11  27   5      481.42      506.84     30.20 o 
  13  27   5      435.20      374.76     28.56 o 
  15  27   5      163.51      148.95     35.24 o 
  17  27   5      473.35      570.96    100.03 o 
   1  29   5      683.25      663.51     31.67 o 
   3  29   5      420.99      425.26     41.53 o 
   5  29   5      406.64      427.52     41.79 o 
   7  29   5      266.06      263.00     36.59 o 
   9  29   5      262.91      247.56     26.50 o 
  11  29   5     1111.37     1129.45     43.63 o 
  13  29   5      329.22      371.52     50.99 o 
  15  29   5      340.37      325.78     43.44 o 
   1  31   5       59.54       62.08     18.84 o 
   3  31   5       47.92        2.99     27.65 o 
   5  31   5      720.54      671.48     48.64 o 
   7  31   5     1467.60     1384.48     65.28 o 
   9  31   5      250.32      256.53     27.39 o 
  11  31   5      306.38      321.16     36.37 o 
  13  31   5       24.28       55.91     29.11 o 
  15  31   5       47.18       72.08     31.34 o 
   1  33   5      117.72      128.71     20.89 o 
   3  33   5       81.66       67.48     26.81 o 
   5  33   5      219.52      253.72     36.49 o 
   7  33   5      473.39      518.49     47.40 o 
   9  33   5      490.30      439.91     45.73 o 
  11  33   5      354.97      365.39     37.88 o 
  13  33   5      183.34      116.62     34.57 o 
   1  35   5        8.68       -3.90     21.20 o 
   3  35   5      374.03      422.73     43.26 o 
   5  35   5      198.91      176.43     34.84 o 
   7  35   5      135.46      110.66     32.37 o 
   9  35   5      490.16      524.46     49.61 o 
  11  35   5      619.74      668.06     54.81 o 
  13  35   5       15.56       31.67     37.35 o 
   1  37   5      598.41      585.76     49.13 o 
   3  37   5      703.83      647.65     49.04 o 
   5  37   5      128.97      115.83     33.48 o 
   7  37   5      247.76      249.84     38.33 o 
   9  37   5      332.62      381.66     45.99 o 
  11  37   5      363.08      344.31     44.35 o 
   1  39   5      102.61        8.58     45.93 o 
   3  39   5      533.04      466.78     54.97 o 
   5  39   5      783.47      889.44     55.30 o 
   7  39   5      327.88      372.56     44.89 o 
   9  39   5      574.23      584.64     52.71 o 
   1  41   5      373.71      415.97     70.21 o 
   3  41   5      137.32      121.83     34.81 o 
   5  41   5      815.15      839.90     54.73 o 
   7  41   5      391.78      402.07     46.19 o 
   1  43   5       30.11       32.20     49.62 o 
   3  43   5      103.37       90.27     51.73 o 
   5  43   5      122.17       95.94     45.53 o 
   6   0   6     1756.11     1826.08    107.42 o 
  10   0   6     1448.90     1473.05     66.95 o 
  14   0   6      795.06      790.90     72.06 o 
   4   2   6      415.88      441.05     61.50 o 
   6   2   6      633.84      601.98     36.78 o 
   8   2   6      455.94      466.63     29.91 o 
  10   2   6        6.47       37.22     17.65 o 
  12   2   6      481.16      466.39     32.93 o 
  14   2   6      450.12      473.83     56.22 o 
  16   2   6       88.58       95.57     30.68 o 
   4   4   6       68.43       53.17     23.98 o 
   6   4   6      527.70      531.49     38.36 o 
   8   4   6      219.61      230.54     44.10 o 
  10   4   6        9.58       22.76     16.98 o 
  12   4   6      310.75      296.81     32.01 o 
  14   4   6       65.54       68.49     26.86 o 
  16   4   6      312.67      370.11     42.51 o 
   2   6   6      942.06     1000.74     76.41 o 
   4   6   6      656.83      688.39     54.96 o 
   6   6   6        0.41       10.60     16.53 o 
   8   6   6      157.96      155.23     26.36 o 
  10   6   6       17.03       28.46     21.16 o 
  12   6   6      318.27      353.99     38.93 o 
  14   6   6      221.59      256.76     37.05 o 
  16   6   6      132.67      107.03     31.57 o 
   2   8   6        3.42       14.47     22.01 o 
   4   8   6      614.33      596.43     35.19 o 
   6   8   6      245.48      230.69     28.51 o 
   8   8   6      348.01      336.09     33.07 o 
  10   8   6       87.84       89.97     21.81 o 
  12   8   6       64.37       80.90     30.73 o 
  14   8   6      491.48      416.92     42.46 o 
  16   8   6      124.03      162.80     68.69 o 
   0  10   6      456.97      484.47     53.71 o 
   2  10   6      198.38      207.41     26.43 o 
   4  10   6      944.49      939.56     48.48 o 
   6  10   6      198.50      184.05     27.03 o 
   8  10   6      834.93      867.90     37.91 o 
  10  10   6      167.59      132.18     23.79 o 
  12  10   6       63.75       87.94     30.42 o 
  14  10   6       39.96       84.36     32.00 o 
   2  12   6      264.75      278.32     29.16 o 
   4  12   6       87.61       68.58     21.64 o 
   6  12   6      182.03      180.13     27.09 o 
   8  12   6      116.78      128.32     22.89 o 
  10  12   6      308.74      297.95     29.03 o 
  12  12   6       29.98       36.25     60.11 o 
  14  12   6      211.85      235.40     39.80 o 
   0  14   6      900.70      925.78     67.44 o 
   2  14   6       78.48       62.27     20.11 o 
   4  14   6      539.27      574.81     37.33 o 
   6  14   6       98.37       98.49     24.09 o 
   8  14   6      100.64       99.74     25.07 o 
  10  14   6       14.87       15.97     21.72 o 
  12  14   6      419.49      420.85     77.27 o 
  14  14   6       93.31       85.27     33.77 o 
   2  16   6       55.01       30.10     19.06 o 
   4  16   6       13.18       12.21     33.33 o 
   6  16   6       88.67       91.11     24.20 o 
   8  16   6       37.01       90.43     25.00 o 
  10  16   6      124.40      115.55     27.13 o 
  12  16   6      249.25      269.17     40.65 o 
  14  16   6       51.73       52.08     30.04 o 
   0  18   6      338.55      347.15     38.85 o 
   2  18   6       70.10       56.83     20.49 o 
   4  18   6       22.46       54.99     26.82 o 
   6  18   6        5.60        8.70     20.92 o 
   8  18   6      826.70      814.22     70.54 o 
  10  18   6       35.71       39.31     23.47 o 
  12  18   6      264.46      208.55     39.13 o 
   2  20   6      166.65      196.97     26.75 o 
   4  20   6      294.80      349.17     65.19 o 
   6  20   6      382.24      437.72     44.35 o 
   8  20   6       67.83       24.40     26.59 o 
  10  20   6      254.40      257.13     39.71 o 
  12  20   6      240.57      191.99     46.19 o 
   0  22   6     2497.65     2721.40     91.14 o 
   2  22   6       86.36       55.48     20.80 o 
   4  22   6        9.47       10.58     24.97 o 
   6  22   6      271.89      268.62     39.18 o 
   8  22   6      135.57      110.97     32.47 o 
  10  22   6       19.58       48.76     28.68 o 
  12  22   6      341.40      382.72     59.65 o 
   2  24   6      209.19      187.47     27.99 o 
   4  24   6       35.69       52.96     28.51 o 
   6  24   6      150.15      137.17     33.68 o 
   8  24   6       32.33        6.93     25.56 o 
  10  24   6      579.11      563.56     51.90 o 
   0  26   6      186.19      126.16     42.49 o 
   2  26   6      759.10      704.64     39.71 o 
   4  26   6      497.14      545.57     48.71 o 
   6  26   6       73.29       58.01     29.83 o 
   8  26   6      161.94      165.44     50.48 o 
  10  26   6       48.03       54.64     38.40 o 
   2  28   6      238.25      245.52     38.76 o 
   4  28   6      176.83      172.34     36.11 o 
   6  28   6      695.99      665.78     51.67 o 
   8  28   6      175.46      178.82     47.25 o 
   0  30   6      829.08      874.70     74.04 o 
   2  30   6       27.15       34.35     28.12 o 
   4  30   6      377.99      340.94     59.78 o 
   6  30   6      128.30      111.78     43.15 o 
   2  32   6      176.06      177.63     48.57 o 
                                                 
